# Supplementary material for: The fus test: a promising tool for evaluating fundamental motor skills in children and adolescents
Source: BMC Public Health. 2023 Oct 3;23:1912. doi: 10.1186/s12889-023-16843-w (PMC10548572; doi:10.1186/s12889-023-16843-w)
Supplement: Supplementary file 2 — Supplementary Material 2 [file 12889_2023_16843_MOESM2_ESM.xlsx]

## Sheet: Hurdles
Hurdles
No.	Place of residence	Grade	Sex	Criterion 1	Criterion 2	Criterion 3	Criterion 4	Criterion 5	Total
1	Big town	I	M (=boy)	1	1	1	1	1	5
2	Big town	I	M	0	0	0	0	0	0
3	Big town	I	K (=girl)	0	0	0	0	0	0
4	Big town	I	M	1	1	0	0	1	3
5	Big town	I	M	0	1	1	1	1	4
6	Big town	I	K	0	0	1	1	0	2
7	Big town	I	M	0	0	0	1	0	1
8	Big town	I	K	0	0	0	0	0	0
9	Big town	I	K	0	0	0	0	0	0
10	Big town	I	K	1	1	0	1	0	3
11	Big town	I	K	0	0	0	0	0	0
12	Big town	I	K	0	0	0	0	0	0
13	Big town	I	K	0	0	0	0	0	0
14	Big town	I	K	0	1	0	1	1	3
15	Big town	I	K	1	1	0	1	1	4
16	Big town	I	K	0	1	1	0	1	3
17	Big town	I	K	0	0	0	0	0	0
18	Big town	I	K	0	0	0	0	0	0
19	Big town	I	K	0	1	0	1	1	3
20	Big town	I	M	0	1	1	1	1	4
21	Big town	I	M	0	0	0	1	0	1
22	Big town	I	M	0	0	0	1	1	2
23	Big town	I	K	0	0	0	0	0	0
24	Big town	I	K	0	0	0	0	0	0
25	Big town	I	K	0	0	0	0	0	0
26	Big town	I	K	0	0	0	0	0	0
27	Big town	I	M	0	0	0	0	0	0
28	Big town	I	M	0	0	0	1	0	1
29	Big town	I	K	0	0	0	0	0	0
30	Big town	I	K	0	0	0	1	0	1
31	Big town	I	K	0	0	0	0	0	0
32	Big town	I	K	0	0	0	0	0	0
33	Big town	I	M	0	0	0	0	0	0
34	Big town	I	M	1	1	1	1	1	5
35	Big town	I	M	0	0	0	0	0	0
36	Big town	I	M	0	1	1	1	1	4
37	Big town	I	K	0	0	1	1	0	2
38	Big town	I	M	1	0	0	1	0	2
39	Big town	I	K	0	0	0	0	0	0
40	Big town	I	K	0	0	0	0	1	1
41	Big town	II	K	1	1	0	1	1	4
42	Big town	II	M	1	1	0	1	1	4
43	Big town	II	M	0	0	0	0	0	0
44	Big town	II	K	1	0	0	1	1	3
45	Big town	II	K	0	0	0	0	1	1
46	Big town	II	M	0	0	0	1	0	1
47	Big town	II	M	0	0	0	1	1	2
48	Big town	II	K	0	0	0	0	0	0
49	Big town	II	M	0	0	0	1	0	1
50	Big town	II	M	0	0	0	1	0	1
51	Big town	II	K	0	0	0	1	1	2
52	Big town	II	M	0	0	0	1	0	1
53	Big town	II	M	0	0	0	0	0	0
54	Big town	II	M	0	0	0	1	0	1
55	Big town	II	M	0	0	0	0	0	0
56	Big town	II	M	0	0	0	1	0	1
57	Village	II	M	1	1	1	0	1	4
58	Village	II	K	0	1	0	1	1	3
59	Village	II	M	0	1	0	1	1	3
60	Village	II	M	1	0	0	1	0	2
61	Village	II	K	0	1	0	0	0	1
62	Village	II	K	0	1	0	1	1	3
63	Village	II	M	1	1	1	1	1	5
64	Big town	III	K	0	1	0	1	1	3
65	Big town	III	K	0	0	1	1	0	2
66	Big town	III	M	0	1	0	0	1	2
67	Big town	III	K	0	0	0	0	0	0
68	Big town	III	M	1	0	0	0	0	1
69	Big town	III	K	1	1	0	0	1	3
70	Big town	III	M	1	1	0	1	1	4
71	Big town	III	K	0	0	0	1	0	1
72	Big town	III	M	1	1	0	0	1	3
73	Big town	III	M	0	0	0	0	1	1
74	Big town	III	K	0	0	0	1	1	2
75	Big town	III	M	0	0	0	0	0	0
76	Big town	III	K	0	0	0	1	0	1
77	Big town	III	K	0	0	0	0	1	1
78	Big town	III	M	0	0	0	1	1	2
79	Big town	III	M	1	0	0	0	1	2
80	Village	III	M	1	0	1	1	0	3
81	Village	III	K	1	0	1	0	1	3
82	Village	IV	K	0	0	0	0	0	0
83	Village	IV	M	0	0	0	0	0	0
84	Village	IV	K	0	0	0	0	0	0
85	Village	IV	K	0	0	0	0	0	0
86	Village	IV	M	0	0	0	0	0	0
87	Village	IV	M	0	0	0	0	0	0
88	Village	IV	K	0	0	0	0	0	0
89	Village	IV	K	0	0	0	0	0	0
90	Village	IV	M	0	0	0	0	0	0
91	Village	IV	M	0	0	0	0	0	0
92	Village	IV	M	0	0	0	0	0	0
93	Village	IV	K	0	0	0	0	0	0
94	Village	IV	K	0	0	0	0	0	0
95	Village	IV	M	1	1	0	1	0	3
96	Village	IV	M	1	0	0	0	0	1
97	Village	IV	M	0	0	0	0	0	0
98	Village	IV	M	1	1	0	1	1	4
99	Village	IV	K	0	1	0	0	1	2
100	Small town	IVa	M	0	1	1	1	1	4
101	Small town	IVa	M	0	0	0	0	0	0
102	Small town	IVa	M	0	0	0	0	0	0
103	Small town	IVa	K	0	0	0	1	1	2
104	Small town	IVa	M	0	0	0	1	0	1
105	Small town	IVa	K	0	0	0	1	0	1
106	Small town	IVa	K	0	0	0	0	0	0
107	Small town	IVa	K	0	0	0	1	1	2
108	Small town	IVa	K	0	0	0	1	1	2
109	Small town	IVa	M	1	1	0	0	1	3
110	Small town	IVa	K	0	0	0	1	1	2
111	Small town	IVa	M	0	0	0	1	1	2
112	Small town	IVa	M	0	0	0	0	0	0
113	Small town	IVa	M	0	0	0	0	0	0
114	Small town	IVa	K	0	0	0	1	0	1
115	Small town	IVa	K	0	0	0	1	1	2
116	Small town	IVa	K	0	1	0	0	1	2
117	Small town	IVa	K	0	0	0	1	1	2
118	Small town	IVa	K	0	0	0	0	0	0
119	Small town	IVa	K	0	0	0	0	1	1
120	Small town	IVa	K	0	0	0	0	1	1
121	Small town	IVa	K	0	0	0	1	1	2
122	Small town	IVa	M	0	1	1	1	1	4
123	Small town	IVa	M	1	1	1	0	1	4
124	Small town	IVa	M	0	1	0	1	1	3
125	Small town	IVa	M	0	0	0	1	1	2
126	Small town	IVa	M	0	0	0	0	0	0
127	Small town	IVa	M	0	0	0	0	1	1
128	Small town	IVa	M	0	0	0	0	0	0
129	Small town	IVa	K	0	0	0	1	0	1
130	Small town	IVa	M	0	0	0	0	0	0
131	Village	IVA	M	0	0	0	0	0	0
132	Village	IVA	M	1	1	1	1	1	5
133	Village	IVA	M	1	1	1	1	1	5
134	Village	IVA	M	1	0	0	1	0	2
135	Village	IVA	K	0	0	1	0	0	1
136	Village	IVA	K	1	0	0	0	1	2
137	Village	IVA	K	1	1	1	1	1	5
138	Village	IVA	K	1	1	1	1	0	4
139	Village	IVA	K	0	0	0	0	0	0
140	Village	IVA	K	0	0	0	0	0	0
141	Village	IVA	M	0	0	0	0	0	0
142	Village	IVB	M	1	1	1	1	1	5
143	Village	IVB	M	0	0	0	0	0	0
144	Village	IVB	K	1	0	0	0	1	2
145	Village	IVB	K	0	0	0	0	0	0
146	Village	IVB	K	1	1	0	1	1	4
147	Village	IVB	K	1	1	0	1	1	4
148	Village	IVB	K	0	0	0	1	0	1
149	Village	IVB	K	0	1	1	0	1	3
150	Village	IVB	K	0	0	0	0	0	0
151	Village	IVB	K	0	0	0	0	0	0
152	Village	IVB	M	0	0	0	1	1	2
153	Village	V	M	1	1	1	0	1	4
154	Village	V	M	1	1	0	0	1	3
155	Village	V	K	0	0	1	0	0	1
156	Village	V	K	1	1	0	1	1	4
157	Small town	Va	K	0	0	0	0	0	0
158	Small town	Va	K	0	0	0	0	0	0
159	Small town	Va	K	0	0	0	1	0	1
160	Small town	Va	M	1	1	0	0	1	3
161	Small town	Va	M	0	0	0	1	0	1
162	Small town	Va	M	0	0	0	0	0	0
163	Small town	Va	M	0	1	1	1	1	4
164	Small town	Va	M	0	0	0	0	0	0
165	Small town	Va	K	0	0	0	0	0	0
166	Small town	Va	K	0	0	0	1	0	1
167	Small town	Va	K	0	0	0	1	0	1
168	Small town	Va	K	0	0	0	0	0	0
169	Small town	Va	K	0	0	0	0	1	1
170	Small town	Va	K	0	0	0	1	0	1
171	Big town	VII	M	1	1	0	1	1	4
172	Big town	VII	K	0	1	0	1	0	2
173	Big town	VII	K	0	0	0	1	1	2
174	Big town	VII	K	0	0	0	0	0	0
175	Big town	VII	K	1	1	1	1	1	5
176	Big town	VII	K	0	0	0	0	0	0
177	Big town	VII	K	0	0	0	1	0	1
178	Big town	VII	K	0	0	0	0	0	0
179	Big town	VII	K	0	0	0	1	1	2
180	Big town	VII	K	0	0	0	0	0	0
181	Big town	VII	K	0	0	0	0	0	0
182	Big town	VII	K	0	0	0	0	1	1
183	Big town	VII	M	0	0	0	0	0	0
184	Big town	VII	M	0	0	0	1	1	2
185	Big town	VII	M	0	0	0	1	1	2
186	Big town	VII	M	0	0	0	0	0	0
187	Big town	VII	M	0	0	0	0	0	0
188	Big town	VII	M	0	0	0	1	1	2
189	Big town	VII	K	0	0	0	1	0	1
190	Big town	VII	M	0	0	0	0	0	0
191	Big town	VII	M	0	0	0	0	0	0
192	Big town	VII	M	0	0	0	0	0	0
193	Big town	VII	M	0	0	0	0	0	0
194	Small town	VII	K	0	1	0	1	0	2
195	Small town	VII	K	0	0	0	1	1	2
196	Small town	VII	K	0	0	0	0	0	0
197	Small town	VII	K	1	1	1	1	1	5
198	Small town	VII	K	0	0	0	0	0	0
199	Small town	VII	K	0	0	0	0	0	0
200	Small town	VII	M	0	1	0	0	0	1
201	Small town	VII	M	1	0	0	1	0	2
202	Small town	VII	M	0	0	0	0	0	0
203	Small town	VII	K	0	0	0	1	0	1
204	Small town	VII	M	0	0	1	1	0	2
205	Small town	VII	K	1	1	0	0	0	2
206	Small town	VII	M	1	0	0	0	0	1
207	Small town	VII	M	0	1	0	1	0	2
208	Small town	VII	K	1	0	1	1	1	4
209	Small town	VII	K	0	0	0	0	0	0
210	Small town	VII	K	0	1	1	1	0	3
211	Village	VII	K	0	0	0	0	0	0
212	Village	VII	M	0	0	0	0	0	0
213	Village	VII	K	1	0	0	0	0	1
214	Village	VII	K	0	0	0	0	0	0
215	Village	VII	K	0	0	0	0	0	0
216	Village	VII	M	0	0	0	0	0	0
217	Village	VII	K	0	0	0	0	0	0
218	Village	VII	M	0	0	0	0	0	0
219	Village	VII	M	0	0	0	0	0	0
220	Village	VII	K	0	0	0	0	0	0
221	Village	VII	K	0	0	0	0	0	0
222	Village	VII	M	0	0	0	0	0	0
223	Village	VII	M	0	0	0	0	0	0
224	Village	VII	K	0	0	0	0	0	0
225	Big town	VIII	K	0	0	0	0	0	0
226	Big town	VIII	K	0	0	0	0	0	0
227	Big town	VIII	K	0	0	0	1	0	1
228	Big town	VIII	K	0	0	0	0	0	0
229	Big town	VIII	K	0	0	0	0	0	0
230	Big town	VIII	M	0	0	0	1	0	1
231	Big town	VIII	M	1	0	0	0	1	2
232	Big town	VIII	M	0	0	0	0	0	0
233	Big town	VIII	M	0	1	1	1	1	4
234	Big town	VIII	M	0	0	0	1	1	2
235	Big town	VIII	K	0	0	0	1	1	2
236	Big town	VIII	K	0	0	0	0	0	0
237	Small town	VIII	K	1	0	1	1	1	4
238	Small town	VIII	K	0	0	0	0	0	0
239	Small town	VIII	K	0	0	0	0	0	0
240	Small town	VIII	M	0	0	0	1	0	1
241	Small town	VIII	M	0	0	0	0	0	0
242	Small town	VIII	K	0	1	1	1	1	4
243	Small town	VIII	M	0	1	1	1	1	4
244	Small town	VIII	M	0	0	0	0	0	0
245	Small town	VIII	M	0	0	0	1	0	1
246	Small town	VIII	M	1	0	0	0	1	2
247	Small town	VIII	M	0	0	0	0	0	0
248	Small town	VIII	M	0	1	1	1	1	4
249	Village	VIII	K	0	0	0	1	1	2
250	Village	VIII	M	0	0	0	0	0	0
251	Village	VIII	K	0	1	1	1	1	4
252	Village	VIII	K	0	0	0	0	0	0
253	Village	VIII	M	0	0	0	0	0	0
254	Village	VIII	M	0	0	0	0	0	0
255	Village	VIIIa	M	0	0	0	0	0	0
256	Village	VIIIa	M	0	0	1	1	1	3
257	Village	VIIIa	M	1	1	1	1	1	5
258	Village	VIIIa	M	0	0	0	0	0	0
259	Village	VIIIa	M	0	0	0	0	1	1
260	Village	VIIIa	K	0	0	0	0	0	0
261	Village	VIIIa	K	0	0	0	1	1	2
262	Village	VIIIa	K	0	0	0	1	1	2
263	Village	VIIIa	M	0	0	0	1	0	1
264	Village	VIIIa	K	0	0	0	0	1	1

## Sheet: Jumping rope
Jumping rope
No.	Place of residence	Grade	Sex	Criterion 1	Criterion 2	Criterion 3	Criterion 4	Criterion 5	Total
1	Big town	I	M (=boy)	0	0	0	0	0	0
2	Big town	I	M	0	0	0	0	0	0
3	Big town	I	K (=girl)	1	0	0	1	1	3
4	Big town	I	M	0	0	0	0	0	0
5	Big town	I	M	0	0	0	0	0	0
6	Big town	I	K	1	0	0	0	0	1
7	Big town	I	M	0	0	0	0	0	0
8	Big town	I	K	1	1	1	1	1	5
9	Big town	I	K	1	0	0	1	0	2
10	Big town	I	K	1	0	0	0	0	1
11	Big town	I	K	0	0	0	0	0	0
12	Big town	I	K	0	0	0	0	0	0
13	Big town	I	K	0	0	0	0	0	0
14	Big town	I	K	0	0	0	0	0	0
15	Big town	I	K	0	1	0	0	0	1
16	Big town	I	K	0	0	0	0	0	0
17	Big town	I	K	0	0	0	0	0	0
18	Big town	I	K	1	0	0	0	0	1
19	Big town	I	K	0	0	0	0	0	0
20	Big town	I	M	0	0	0	0	0	0
21	Big town	I	M	0	0	0	0	0	0
22	Big town	I	M	0	0	0	0	0	0
23	Big town	I	K	0	0	0	0	0	0
24	Big town	I	K	0	0	0	0	0	0
25	Big town	I	K	0	0	0	0	0	0
26	Big town	I	K	0	0	0	0	0	0
27	Big town	I	M	0	0	0	0	0	0
28	Big town	I	M	0	0	0	0	0	0
29	Big town	I	K	0	0	0	0	0	0
30	Big town	I	K	1	0	0	0	0	1
31	Big town	I	K	0	0	0	0	0	0
32	Big town	I	K	0	0	0	0	0	0
33	Big town	I	M	0	0	0	0	0	0
34	Big town	I	M	0	0	0	0	0	0
35	Big town	I	M	0	0	0	0	0	0
36	Big town	I	M	0	0	0	0	0	0
37	Big town	I	K	1	1	0	0	0	2
38	Big town	I	M	0	0	0	0	0	0
39	Big town	I	K	1	1	1	1	1	5
40	Big town	I	K	1	1	0	1	0	3
41	Big town	II	K	1	0	1	1	0	3
42	Big town	II	M	1	0	1	1	0	3
43	Big town	II	M	0	0	0	0	0	0
44	Big town	II	K	1	0	0	0	0	1
45	Big town	II	K	1	0	1	1	1	4
46	Big town	II	M	1	0	1	0	1	3
47	Big town	II	M	1	0	1	0	1	3
48	Big town	II	K	1	0	1	1	0	3
49	Big town	II	M	0	0	0	0	0	0
50	Big town	II	M	0	0	0	0	0	0
51	Big town	II	K	1	0	1	1	0	3
52	Big town	II	M	0	0	0	0	0	0
53	Big town	II	M	1	0	0	0	0	1
54	Big town	II	M	1	0	0	0	0	1
55	Big town	II	M	1	0	1	0	0	2
56	Big town	II	M	0	0	0	0	0	0
57	Village	II	M	0	1	0	1	1	3
58	Village	II	K	0	0	0	0	0	0
59	Village	II	M	0	0	0	0	1	1
60	Village	II	M	0	0	0	0	0	0
61	Village	II	K	0	1	1	1	1	4
62	Village	II	K	1	0	1	1	1	4
63	Village	II	M	0	0	0	0	0	0
64	Big town	III	K	1	0	1	0	1	3
65	Big town	III	K	0	0	0	0	0	0
66	Big town	III	M	1	0	1	0	0	2
67	Big town	III	K	0	0	0	0	0	0
68	Big town	III	M	1	0	0	0	0	1
69	Big town	III	K	1	0	1	0	0	2
70	Big town	III	M	1	1	1	1	0	4
71	Big town	III	K	1	1	1	0	0	3
72	Big town	III	M	1	1	1	1	0	4
73	Big town	III	M	0	0	0	1	0	1
74	Big town	III	K	1	0	0	0	0	1
75	Big town	III	M	1	0	0	0	0	1
76	Big town	III	K	1	1	1	0	0	3
77	Big town	III	K	0	0	0	0	0	0
78	Big town	III	M	0	0	0	0	0	0
79	Big town	III	M	0	0	0	0	0	0
80	Village	III	M	0	1	0	1	0	2
81	Village	III	K	0	0	0	1	1	2
82	Village	IV	K	0	0	0	1	0	1
83	Village	IV	M	0	0	0	0	0	0
84	Village	IV	K	0	0	0	1	0	1
85	Village	IV	K	1	0	0	1	0	2
86	Village	IV	M	1	0	0	1	1	3
87	Village	IV	M	0	0	0	1	0	1
88	Village	IV	K	0	0	0	0	0	0
89	Village	IV	K	1	1	0	1	1	4
90	Village	IV	M	1	0	0	1	1	3
91	Village	IV	M	0	0	0	1	0	1
92	Village	IV	M	0	0	0	1	0	1
93	Village	IV	K	1	0	1	1	0	3
94	Village	IV	K	0	0	0	1	1	2
95	Village	IV	M	1	1	0	0	1	3
96	Village	IV	M	0	0	0	1	0	1
97	Village	IV	M	0	0	0	0	0	0
98	Village	IV	M	1	0	0	1	1	3
99	Village	IV	K	0	1	1	0	1	3
100	Small town	IVa	M	1	1	1	1	0	4
101	Small town	IVa	M	0	0	0	0	0	0
102	Small town	IVa	M	0	0	0	0	0	0
103	Small town	IVa	K	1	0	1	0	0	2
104	Small town	IVa	M	0	0	0	0	0	0
105	Small town	IVa	K	0	0	0	0	0	0
106	Small town	IVa	K	0	0	0	0	0	0
107	Small town	IVa	K	1	1	1	0	0	3
108	Small town	IVa	K	0	0	0	0	0	0
109	Small town	IVa	M	1	0	0	1	0	2
110	Small town	IVa	K	1	1	0	1	0	3
111	Small town	IVa	M	1	0	0	1	0	2
112	Small town	IVa	M	0	0	0	0	0	0
113	Small town	IVa	M	0	0	0	0	0	0
114	Small town	IVa	K	1	1	0	1	0	3
115	Small town	IVa	K	0	0	0	0	0	0
116	Small town	IVa	K	1	0	0	0	0	1
117	Small town	IVa	K	1	0	0	1	0	2
118	Small town	IVa	K	1	0	1	1	0	3
119	Small town	IVa	K	0	0	0	0	0	0
120	Small town	IVa	K	0	0	0	0	0	0
121	Small town	IVa	K	1	0	0	1	0	2
122	Small town	IVa	M	1	1	0	0	0	2
123	Small town	IVa	M	0	0	0	0	0	0
124	Small town	IVa	M	0	0	0	0	0	0
125	Small town	IVa	M	0	1	1	1	0	3
126	Small town	IVa	M	0	0	0	0	0	0
127	Small town	IVa	M	1	0	0	1	0	2
128	Small town	IVa	M	0	0	0	0	0	0
129	Small town	IVa	K	0	0	0	0	0	0
130	Small town	IVa	M	0	0	0	0	0	0
131	Village	IVA	M	0	0	0	0	0	0
132	Village	IVA	M	1	1	1	1	1	5
133	Village	IVA	M	0	1	0	0	0	1
134	Village	IVA	M	1	1	0	0	1	3
135	Village	IVA	K	1	0	0	0	1	2
136	Village	IVA	K	1	0	1	1	1	4
137	Village	IVA	K	1	1	0	0	1	3
138	Village	IVA	K	0	0	0	0	0	0
139	Village	IVA	K	0	1	1	0	1	3
140	Village	IVA	K	0	1	0	0	0	1
141	Village	IVA	M	1	0	1	0	1	3
142	Village	IVB	M	1	1	0	0	1	3
143	Village	IVB	M	0	0	0	0	0	0
144	Village	IVB	K	0	0	0	0	0	0
145	Village	IVB	K	0	0	0	0	0	0
146	Village	IVB	K	0	0	0	0	0	0
147	Village	IVB	K	0	0	0	0	1	1
148	Village	IVB	K	0	0	0	0	0	0
149	Village	IVB	K	0	1	0	0	0	1
150	Village	IVB	K	0	0	0	0	1	1
151	Village	IVB	K	0	0	0	0	0	0
152	Village	IVB	M	0	0	0	0	0	0
153	Village	V	M	1	1	1	0	0	3
154	Village	V	M	1	0	1	1	0	3
155	Village	V	K	1	1	0	1	1	4
156	Village	V	K	1	1	0	1	1	4
157	Small town	Va	K	0	0	0	0	0	0
158	Small town	Va	K	0	0	0	0	0	0
159	Small town	Va	K	1	1	1	1	1	5
160	Small town	Va	M	1	1	1	0	0	3
161	Small town	Va	M	0	0	0	0	0	0
162	Small town	Va	M	0	0	0	0	0	0
163	Small town	Va	M	0	0	0	0	0	0
164	Small town	Va	M	0	0	0	0	0	0
165	Small town	Va	K	0	0	0	0	0	0
166	Small town	Va	K	0	0	0	0	0	0
167	Small town	Va	K	0	0	0	0	0	0
168	Small town	Va	K	0	0	0	0	0	0
169	Small town	Va	K	0	0	0	0	0	0
170	Small town	Va	K	1	1	1	1	1	5
171	Big town	VII	M	1	1	1	1	0	4
172	Big town	VII	K	1	1	1	1	1	5
173	Big town	VII	K	1	0	0	1	1	3
174	Big town	VII	K	1	0	0	1	1	3
175	Big town	VII	K	1	1	1	1	1	5
176	Big town	VII	K	0	0	0	0	0	0
177	Big town	VII	K	0	0	0	0	0	0
178	Big town	VII	K	1	0	1	1	1	4
179	Big town	VII	K	1	0	1	1	1	4
180	Big town	VII	K	1	1	1	1	1	5
181	Big town	VII	K	1	0	0	1	1	3
182	Big town	VII	K	0	0	0	0	0	0
183	Big town	VII	M	0	0	0	0	0	0
184	Big town	VII	M	1	0	0	0	0	1
185	Big town	VII	M	1	1	0	0	0	2
186	Big town	VII	M	0	1	0	0	0	1
187	Big town	VII	M	1	0	0	0	0	1
188	Big town	VII	M	0	0	0	0	0	0
189	Big town	VII	K	0	0	0	0	0	0
190	Big town	VII	M	0	0	0	0	0	0
191	Big town	VII	M	0	0	0	0	0	0
192	Big town	VII	M	0	0	0	0	0	0
193	Big town	VII	M	0	0	0	0	0	0
194	Small town	VII	K	0	0	0	0	0	0
195	Small town	VII	K	0	0	0	0	0	0
196	Small town	VII	K	0	0	0	1	0	1
197	Small town	VII	K	0	0	0	0	0	0
198	Small town	VII	K	0	0	0	1	0	1
199	Small town	VII	K	1	0	0	1	1	3
200	Small town	VII	M	0	0	0	0	0	0
201	Small town	VII	M	1	1	1	1	1	5
202	Small town	VII	M	0	0	0	1	0	1
203	Small town	VII	K	0	0	0	0	0	0
204	Small town	VII	M	0	0	0	0	1	1
205	Small town	VII	K	1	0	1	0	1	3
206	Small town	VII	M	0	0	0	0	0	0
207	Small town	VII	M	1	0	0	1	1	3
208	Small town	VII	K	1	0	0	1	1	3
209	Small town	VII	K	1	0	0	1	1	3
210	Small town	VII	K	1	1	1	1	1	5
211	Village	VII	K	1	1	0	0	1	3
212	Village	VII	M	0	0	0	0	0	0
213	Village	VII	K	0	0	0	0	0	0
214	Village	VII	K	0	0	0	0	0	0
215	Village	VII	K	1	1	1	1	1	5
216	Village	VII	M	0	0	0	0	0	0
217	Village	VII	K	0	0	0	0	0	0
218	Village	VII	M	1	1	1	0	0	3
219	Village	VII	M	0	0	0	0	0	0
220	Village	VII	K	0	0	0	0	0	0
221	Village	VII	K	1	1	0	1	1	4
222	Village	VII	M	0	0	0	0	0	0
223	Village	VII	M	1	1	1	1	1	5
224	Village	VII	K	0	0	0	0	0	0
225	Big town	VIII	K	0	0	0	0	0	0
226	Big town	VIII	K	1	0	1	0	0	2
227	Big town	VIII	K	1	0	0	1	1	3
228	Big town	VIII	K	1	0	1	1	1	4
229	Big town	VIII	K	1	0	1	1	1	4
230	Big town	VIII	M	0	0	0	0	0	0
231	Big town	VIII	M	1	0	0	0	1	2
232	Big town	VIII	M	0	0	0	0	0	0
233	Big town	VIII	M	1	1	0	1	0	3
234	Big town	VIII	M	1	0	0	1	1	3
235	Big town	VIII	K	0	0	0	0	0	0
236	Big town	VIII	K	0	0	0	0	0	0
237	Small town	VIII	K	1	0	1	1	1	4
238	Small town	VIII	K	1	0	1	1	0	3
239	Small town	VIII	K	1	0	0	1	0	2
240	Small town	VIII	M	1	0	0	1	0	2
241	Small town	VIII	M	0	0	1	0	1	2
242	Small town	VIII	K	1	0	1	1	1	4
243	Small town	VIII	M	1	0	0	1	1	3
244	Small town	VIII	M	0	0	0	1	0	1
245	Small town	VIII	M	0	0	0	1	0	1
246	Small town	VIII	M	0	0	0	0	0	0
247	Small town	VIII	M	0	0	0	0	0	0
248	Small town	VIII	M	1	1	0	1	0	3
249	Village	VIII	K	0	0	0	0	0	0
250	Village	VIII	M	0	0	0	0	0	0
251	Village	VIII	K	0	0	0	0	0	0
252	Village	VIII	K	1	0	0	1	1	3
253	Village	VIII	M	0	0	0	0	0	0
254	Village	VIII	M	1	1	0	1	0	3
255	Village	VIIIa	M	0	0	0	0	0	0
256	Village	VIIIa	M	0	0	0	0	0	0
257	Village	VIIIa	M	0	0	0	0	0	0
258	Village	VIIIa	M	0	0	0	0	0	0
259	Village	VIIIa	M	0	0	0	0	0	0
260	Village	VIIIa	K	0	0	0	0	0	0
261	Village	VIIIa	K	0	0	0	0	0	0
262	Village	VIIIa	K	1	0	0	1	0	2
263	Village	VIIIa	M	0	0	0	0	0	0
264	Village	VIIIa	K	0	0	0	0	0	0

## Sheet: Forward roll
Forward roll
No.	Place of residence	Grade	Sex	Criterion 1	Criterion 2	Criterion 3	Criterion 4	Criterion 5	Total
1	Big town	I	M (=boy)	1	1	0	1	0	3
2	Big town	I	M	1	1	0	0	0	2
3	Big town	I	K (=girl)	0	1	0	0	0	1
4	Big town	I	M	0	0	0	0	0	0
5	Big town	I	M	1	0	1	0	0	2
6	Big town	I	K	1	1	1	0	0	3
7	Big town	I	M	1	0	1	0	0	2
8	Big town	I	K	0	0	0	0	0	0
9	Big town	I	K	0	0	0	0	0	0
10	Big town	I	K	1	1	0	1	0	3
11	Big town	I	K	1	0	0	1	0	2
12	Big town	I	K	0	1	0	1	0	2
13	Big town	I	K	1	1	0	0	0	2
14	Big town	I	K	0	1	0	1	0	2
15	Big town	I	K	1	1	0	0	0	2
16	Big town	I	K	0	1	0	0	0	1
17	Big town	I	K	1	0	0	1	0	2
18	Big town	I	K	1	1	0	1	0	3
19	Big town	I	K	0	0	0	0	0	0
20	Big town	I	M	0	0	0	0	0	0
21	Big town	I	M	0	0	0	0	0	0
22	Big town	I	M	0	1	0	0	0	1
23	Big town	I	K	1	1	0	0	0	2
24	Big town	I	K	0	0	0	0	0	0
25	Big town	I	K	1	1	0	0	0	2
26	Big town	I	K	1	0	0	0	0	1
27	Big town	I	M	0	1	0	1	0	2
28	Big town	I	M	0	1	0	1	0	2
29	Big town	I	K	1	1	0	1	0	3
30	Big town	I	K	0	1	0	1	0	2
31	Big town	I	K	0	0	0	0	0	0
32	Big town	I	K	1	1	0	1	0	3
33	Big town	I	M	1	1	1	0	1	4
34	Big town	I	M	0	0	0	0	0	0
35	Big town	I	M	0	0	0	0	0	0
36	Big town	I	M	1	0	1	0	0	2
37	Big town	I	K	1	1	1	0	0	3
38	Big town	I	M	1	1	1	0	0	3
39	Big town	I	K	0	0	0	0	0	0
40	Big town	I	K	1	0	0	0	0	1
41	Big town	II	K	1	1	0	0	0	2
42	Big town	II	M	0	1	0	1	0	2
43	Big town	II	M	0	0	0	0	0	0
44	Big town	II	K	0	1	1	1	0	3
45	Big town	II	K	1	1	0	0	0	2
46	Big town	II	M	0	1	0	1	0	2
47	Big town	II	M	1	0	0	1	0	2
48	Big town	II	K	0	1	0	0	0	1
49	Big town	II	M	0	0	0	1	0	1
50	Big town	II	M	0	0	0	0	0	0
51	Big town	II	K	0	0	0	0	0	0
52	Big town	II	M	0	0	0	0	0	0
53	Big town	II	M	0	1	0	1	0	2
54	Big town	II	M	0	0	0	0	0	0
55	Big town	II	M	0	0	0	0	0	0
56	Big town	II	M	1	0	1	0	0	2
57	Village	II	M	1	1	0	0	1	3
58	Village	II	K	0	1	0	0	1	2
59	Village	II	M	1	1	0	0	1	3
60	Village	II	M	0	0	0	0	0	0
61	Village	II	K	0	0	0	0	0	0
62	Village	II	K	1	1	1	1	0	4
63	Village	II	M	1	0	0	0	0	1
64	Big town	III	K	1	1	1	1	0	4
65	Big town	III	K	1	1	0	1	1	4
66	Big town	III	M	0	1	0	0	0	1
67	Big town	III	K	1	1	1	0	1	4
68	Big town	III	M	0	1	0	1	0	2
69	Big town	III	K	0	1	0	0	0	1
70	Big town	III	M	1	1	1	1	0	4
71	Big town	III	K	0	1	0	1	0	2
72	Big town	III	M	1	1	1	1	0	4
73	Big town	III	M	1	1	0	0	0	2
74	Big town	III	K	1	1	1	0	0	3
75	Big town	III	M	1	1	0	0	0	2
76	Big town	III	K	1	1	1	1	0	4
77	Big town	III	K	0	0	0	0	0	0
78	Big town	III	M	0	0	0	0	0	0
79	Big town	III	M	0	1	0	1	0	2
80	Village	III	M	1	1	1	0	1	4
81	Village	III	K	1	1	1	1	0	4
82	Village	IV	K	0	0	0	0	0	0
83	Village	IV	M	0	1	0	0	0	1
84	Village	IV	K	0	0	0	0	0	0
85	Village	IV	K	1	1	0	1	0	3
86	Village	IV	M	1	1	0	1	0	3
87	Village	IV	M	1	0	0	0	0	1
88	Village	IV	K	1	1	1	1	1	5
89	Village	IV	K	0	0	0	0	0	0
90	Village	IV	M	0	1	0	0	0	1
91	Village	IV	M	1	1	0	1	0	3
92	Village	IV	M	1	1	1	1	0	4
93	Village	IV	K	1	1	0	1	1	4
94	Village	IV	K	1	1	1	1	1	5
95	Village	IV	M	1	1	1	0	1	4
96	Village	IV	M	0	1	0	1	1	3
97	Village	IV	M	0	0	1	0	0	1
98	Village	IV	M	1	1	0	1	1	4
99	Village	IV	K	1	0	0	0	0	1
100	Small town	IVa	M	1	1	0	1	0	3
101	Small town	IVa	M	1	1	0	0	0	2
102	Small town	IVa	M	0	1	0	1	0	2
103	Small town	IVa	K	0	1	0	0	0	1
104	Small town	IVa	M	1	1	0	0	0	2
105	Small town	IVa	K	0	0	0	0	0	0
106	Small town	IVa	K	0	1	0	0	0	1
107	Small town	IVa	K	0	1	0	1	0	2
108	Small town	IVa	K	0	1	0	1	0	2
109	Small town	IVa	M	0	0	0	0	0	0
110	Small town	IVa	K	0	1	0	0	0	1
111	Small town	IVa	M	1	1	0	1	0	3
112	Small town	IVa	M	1	0	0	0	0	1
113	Small town	IVa	M	0	0	0	0	0	0
114	Small town	IVa	K	1	1	1	1	0	4
115	Small town	IVa	K	1	1	1	1	0	4
116	Small town	IVa	K	1	1	1	1	0	4
117	Small town	IVa	K	0	1	0	1	0	2
118	Small town	IVa	K	0	1	0	0	0	1
119	Small town	IVa	K	0	0	0	0	0	0
120	Small town	IVa	K	0	1	0	1	0	2
121	Small town	IVa	K	0	0	0	0	0	0
122	Small town	IVa	M	0	1	0	0	0	1
123	Small town	IVa	M	1	0	1	0	0	2
124	Small town	IVa	M	1	1	0	1	0	3
125	Small town	IVa	M	0	0	0	0	0	0
126	Small town	IVa	M	0	1	0	1	0	2
127	Small town	IVa	M	1	1	0	1	0	3
128	Small town	IVa	M	0	0	0	0	0	0
129	Small town	IVa	K	1	1	0	1	0	3
130	Small town	IVa	M	0	1	0	1	0	2
131	Village	IVA	M	0	1	0	0	0	1
132	Village	IVA	M	1	1	1	1	0	4
133	Village	IVA	M	1	1	1	1	0	4
134	Village	IVA	M	0	1	0	0	0	1
135	Village	IVA	K	1	1	0	0	0	2
136	Village	IVA	K	1	1	0	0	0	2
137	Village	IVA	K	1	1	1	0	0	3
138	Village	IVA	K	0	0	0	0	0	0
139	Village	IVA	K	0	0	0	0	0	0
140	Village	IVA	K	1	1	0	0	0	2
141	Village	IVA	M	1	1	0	1	0	3
142	Village	IVB	M	0	1	1	1	1	4
143	Village	IVB	M	1	1	0	1	0	3
144	Village	IVB	K	1	0	0	1	0	2
145	Village	IVB	K	0	1	0	0	0	1
146	Village	IVB	K	1	1	1	1	0	4
147	Village	IVB	K	0	1	0	0	0	1
148	Village	IVB	K	1	0	0	1	0	2
149	Village	IVB	K	0	1	0	0	0	1
150	Village	IVB	K	0	0	0	0	0	0
151	Village	IVB	K	0	0	0	0	0	0
152	Village	IVB	M	1	1	0	0	0	2
153	Village	V	M	1	1	1	1	0	4
154	Village	V	M	1	1	0	1	0	3
155	Village	V	K	1	1	0	0	1	3
156	Village	V	K	1	1	0	0	1	3
157	Small town	Va	K	1	1	1	1	1	5
158	Small town	Va	K	0	1	0	0	0	1
159	Small town	Va	K	0	0	0	0	0	0
160	Small town	Va	M	1	1	1	1	0	4
161	Small town	Va	M	1	0	0	0	0	1
162	Small town	Va	M	1	0	0	0	0	1
163	Small town	Va	M	1	1	1	0	0	3
164	Small town	Va	M	1	1	1	1	0	4
165	Small town	Va	K	0	1	0	1	0	2
166	Small town	Va	K	0	0	0	0	0	0
167	Small town	Va	K	1	1	0	1	0	3
168	Small town	Va	K	0	1	0	1	0	2
169	Small town	Va	K	0	0	0	0	0	0
170	Small town	Va	K	1	1	0	1	0	3
171	Big town	VII	M	1	1	1	1	0	4
172	Big town	VII	K	1	1	1	1	0	4
173	Big town	VII	K	1	1	1	1	0	4
174	Big town	VII	K	1	1	1	1	1	5
175	Big town	VII	K	1	1	1	1	0	4
176	Big town	VII	K	1	1	0	0	0	2
177	Big town	VII	K	0	1	0	0	0	1
178	Big town	VII	K	1	1	1	1	0	4
179	Big town	VII	K	0	0	0	0	0	0
180	Big town	VII	K	1	1	1	1	1	5
181	Big town	VII	K	1	1	1	1	0	4
182	Big town	VII	K	0	0	1	0	0	1
183	Big town	VII	M	1	1	1	1	0	4
184	Big town	VII	M	0	1	0	0	0	1
185	Big town	VII	M	1	1	0	0	0	2
186	Big town	VII	M	1	1	1	1	1	5
187	Big town	VII	M	0	1	0	1	0	2
188	Big town	VII	M	1	1	1	1	0	4
189	Big town	VII	K	0	1	0	0	0	1
190	Big town	VII	M	1	1	1	1	0	4
191	Big town	VII	M	1	1	0	0	0	2
192	Big town	VII	M	0	0	0	0	0	0
193	Big town	VII	M	1	1	0	1	0	3
194	Small town	VII	K	1	1	1	1	1	5
195	Small town	VII	K	0	1	0	1	0	2
196	Small town	VII	K	0	0	0	0	0	0
197	Small town	VII	K	1	1	1	1	1	5
198	Small town	VII	K	1	1	1	1	0	4
199	Small town	VII	K	1	1	0	0	0	2
200	Small town	VII	M	1	1	1	1	0	4
201	Small town	VII	M	1	1	0	0	0	2
202	Small town	VII	M	1	1	0	1	0	3
203	Small town	VII	K	1	1	1	1	0	4
204	Small town	VII	M	1	1	0	0	0	2
205	Small town	VII	K	0	0	0	0	0	0
206	Small town	VII	M	1	1	0	1	0	3
207	Small town	VII	M	1	1	1	1	0	4
208	Small town	VII	K	1	1	1	1	0	4
209	Small town	VII	K	1	1	1	1	0	4
210	Small town	VII	K	1	1	1	1	1	5
211	Village	VII	K	1	1	1	1	0	4
212	Village	VII	M	0	0	0	0	0	0
213	Village	VII	K	0	0	0	0	0	0
214	Village	VII	K	1	0	0	0	0	1
215	Village	VII	K	0	0	0	1	0	1
216	Village	VII	M	0	0	0	0	0	0
217	Village	VII	K	1	1	1	0	1	4
218	Village	VII	M	0	0	0	0	0	0
219	Village	VII	M	0	0	0	0	0	0
220	Village	VII	K	0	1	1	0	0	2
221	Village	VII	K	0	0	1	0	0	1
222	Village	VII	M	0	0	0	1	0	1
223	Village	VII	M	0	0	0	0	0	0
224	Village	VII	K	1	1	0	1	1	4
225	Big town	VIII	K	0	1	0	1	0	2
226	Big town	VIII	K	0	1	0	1	0	2
227	Big town	VIII	K	1	1	0	0	1	3
228	Big town	VIII	K	1	1	1	0	1	4
229	Big town	VIII	K	0	0	0	0	0	0
230	Big town	VIII	M	0	1	0	1	0	2
231	Big town	VIII	M	0	0	0	1	0	1
232	Big town	VIII	M	0	1	0	0	0	1
233	Big town	VIII	M	1	1	0	1	0	3
234	Big town	VIII	M	1	1	1	0	0	3
235	Big town	VIII	K	0	1	0	0	0	1
236	Big town	VIII	K	1	1	0	0	0	2
237	Small town	VIII	K	1	1	1	1	0	4
238	Small town	VIII	K	1	1	1	0	1	4
239	Small town	VIII	K	1	1	1	1	0	4
240	Small town	VIII	M	0	1	0	0	0	1
241	Small town	VIII	M	1	1	0	0	0	2
242	Small town	VIII	K	1	1	1	1	1	5
243	Small town	VIII	M	0	1	0	1	0	2
244	Small town	VIII	M	1	1	1	1	0	4
245	Small town	VIII	M	1	1	0	1	1	4
246	Small town	VIII	M	1	0	0	0	0	1
247	Small town	VIII	M	1	0	0	0	0	1
248	Small town	VIII	M	1	1	0	1	0	3
249	Village	VIII	K	1	1	1	0	0	3
250	Village	VIII	M	1	1	1	1	0	4
251	Village	VIII	K	0	1	0	1	0	2
252	Village	VIII	K	0	0	0	1	0	1
253	Village	VIII	M	0	1	0	0	0	1
254	Village	VIII	M	1	1	0	1	0	3
255	Village	VIIIa	M	0	1	1	0	1	3
256	Village	VIIIa	M	0	1	0	1	0	2
257	Village	VIIIa	M	1	0	0	0	0	1
258	Village	VIIIa	M	1	1	0	0	0	2
259	Village	VIIIa	M	1	1	0	0	0	2
260	Village	VIIIa	K	1	1	1	1	0	4
261	Village	VIIIa	K	0	1	0	1	0	2
262	Village	VIIIa	K	1	1	1	1	1	5
263	Village	VIIIa	M	0	1	1	1	1	4
264	Village	VIIIa	K	0	0	0	0	0	0

## Sheet: Ball bouncing
Ball bouncing
No.	Place of residence	Grade	Sex	Criterion 1	Criterion 2	Criterion 3	Criterion 4	Criterion 5	Total
1	Big town	I	M (=boy)	0	1	1	0	0	2
2	Big town	I	M	0	0	0	0	0	0
3	Big town	I	K (=girl)	1	0	0	1	0	2
4	Big town	I	M	1	0	1	0	0	2
5	Big town	I	M	0	0	0	0	0	0
6	Big town	I	K	0	0	0	0	0	0
7	Big town	I	M	1	0	0	0	0	1
8	Big town	I	K	1	0	1	0	0	2
9	Big town	I	K	1	0	0	0	0	1
10	Big town	I	K	1	0	0	0	0	1
11	Big town	I	K	1	1	1	0	0	3
12	Big town	I	K	0	0	0	0	0	0
13	Big town	I	K	0	0	0	0	0	0
14	Big town	I	K	1	1	0	0	0	2
15	Big town	I	K	1	0	0	0	0	1
16	Big town	I	K	0	0	0	0	0	0
17	Big town	I	K	1	0	0	0	0	1
18	Big town	I	K	0	0	0	0	0	0
19	Big town	I	K	0	0	0	0	0	0
20	Big town	I	M	0	1	0	0	0	1
21	Big town	I	M	1	0	0	1	0	2
22	Big town	I	M	1	1	0	0	0	2
23	Big town	I	K	0	0	0	0	0	0
24	Big town	I	K	0	0	0	0	0	0
25	Big town	I	K	0	0	0	0	0	0
26	Big town	I	K	0	0	0	0	0	0
27	Big town	I	M	0	0	0	0	0	0
28	Big town	I	M	1	1	0	1	0	3
29	Big town	I	K	0	0	0	0	0	0
30	Big town	I	K	0	0	0	0	0	0
31	Big town	I	K	0	0	0	0	0	0
32	Big town	I	K	0	0	0	0	0	0
33	Big town	I	M	0	0	0	0	0	0
34	Big town	I	M	0	1	1	0	0	2
35	Big town	I	M	0	0	0	0	0	0
36	Big town	I	M	0	0	0	0	0	0
37	Big town	I	K	0	0	0	0	0	0
38	Big town	I	M	1	0	0	0	0	1
39	Big town	I	K	1	1	1	0	0	3
40	Big town	I	K	1	1	0	0	0	2
41	Big town	II	K	0	1	0	1	0	2
42	Big town	II	M	0	1	1	1	0	3
43	Big town	II	M	1	0	0	0	0	1
44	Big town	II	K	1	0	0	0	0	1
45	Big town	II	K	0	0	0	0	0	0
46	Big town	II	M	0	0	0	0	0	0
47	Big town	II	M	0	1	1	1	0	3
48	Big town	II	K	1	0	0	0	0	1
49	Big town	II	M	0	1	0	1	0	2
50	Big town	II	M	1	1	1	1	1	5
51	Big town	II	K	0	0	0	0	0	0
52	Big town	II	M	0	0	0	0	0	0
53	Big town	II	M	1	0	0	0	0	1
54	Big town	II	M	1	1	1	0	0	3
55	Big town	II	M	0	0	0	0	0	0
56	Big town	II	M	1	1	0	0	0	2
57	Village	II	M	1	1	1	1	0	4
58	Village	II	K	1	1	1	0	1	4
59	Village	II	M	1	1	0	1	0	3
60	Village	II	M	1	0	0	0	0	1
61	Village	II	K	1	0	1	0	0	2
62	Village	II	K	1	1	0	1	0	3
63	Village	II	M	1	1	0	1	0	3
64	Big town	III	K	0	1	1	1	0	3
65	Big town	III	K	1	0	0	0	0	1
66	Big town	III	M	1	0	1	0	0	2
67	Big town	III	K	0	1	0	0	0	1
68	Big town	III	M	1	0	0	0	0	1
69	Big town	III	K	0	1	0	1	0	2
70	Big town	III	M	1	1	1	1	0	4
71	Big town	III	K	0	1	1	1	0	3
72	Big town	III	M	1	0	1	1	0	3
73	Big town	III	M	1	0	1	0	0	2
74	Big town	III	K	1	0	0	1	0	2
75	Big town	III	M	1	1	1	1	0	4
76	Big town	III	K	1	1	0	1	0	3
77	Big town	III	K	0	0	0	0	0	0
78	Big town	III	M	0	1	0	1	0	2
79	Big town	III	M	0	0	0	1	0	1
80	Village	III	M	1	1	1	1	0	4
81	Village	III	K	0	1	0	1	0	2
82	Village	IV	K	1	1	0	1	0	3
83	Village	IV	M	1	1	0	0	0	2
84	Village	IV	K	1	1	0	0	0	2
85	Village	IV	K	1	1	0	0	0	2
86	Village	IV	M	1	1	0	0	0	2
87	Village	IV	M	1	1	1	1	0	4
88	Village	IV	K	0	1	0	1	0	2
89	Village	IV	K	1	1	0	1	0	3
90	Village	IV	M	1	1	0	1	0	3
91	Village	IV	M	1	1	1	1	0	4
92	Village	IV	M	1	1	1	1	0	4
93	Village	IV	K	1	1	0	1	0	3
94	Village	IV	K	0	1	0	1	0	2
95	Village	IV	M	1	1	1	0	1	4
96	Village	IV	M	1	1	0	1	1	4
97	Village	IV	M	0	1	0	0	1	2
98	Village	IV	M	1	1	0	1	1	4
99	Village	IV	K	1	0	0	0	0	1
100	Small town	IVa	M	1	0	1	1	0	3
101	Small town	IVa	M	0	1	1	1	0	3
102	Small town	IVa	M	1	0	0	0	0	1
103	Small town	IVa	K	1	0	1	0	0	2
104	Small town	IVa	M	0	0	0	0	0	0
105	Small town	IVa	K	1	0	0	0	0	1
106	Small town	IVa	K	0	0	0	0	0	0
107	Small town	IVa	K	1	1	0	1	0	3
108	Small town	IVa	K	1	0	1	0	0	2
109	Small town	IVa	M	0	0	0	0	0	0
110	Small town	IVa	K	0	0	0	1	0	1
111	Small town	IVa	M	0	1	0	0	0	1
112	Small town	IVa	M	0	0	0	1	0	1
113	Small town	IVa	M	0	0	0	0	0	0
114	Small town	IVa	K	0	1	0	0	0	1
115	Small town	IVa	K	0	0	0	0	0	0
116	Small town	IVa	K	0	1	0	0	0	1
117	Small town	IVa	K	0	0	0	0	0	0
118	Small town	IVa	K	0	0	0	1	0	1
119	Small town	IVa	K	1	0	0	0	0	1
120	Small town	IVa	K	0	0	0	0	0	0
121	Small town	IVa	K	0	0	0	0	0	0
122	Small town	IVa	M	0	0	0	0	0	0
123	Small town	IVa	M	1	0	1	1	0	3
124	Small town	IVa	M	0	0	0	0	0	0
125	Small town	IVa	M	0	0	0	1	0	1
126	Small town	IVa	M	0	0	0	0	0	0
127	Small town	IVa	M	1	1	1	0	0	3
128	Small town	IVa	M	0	1	1	1	0	3
129	Small town	IVa	K	0	0	1	1	0	2
130	Small town	IVa	M	0	1	1	1	0	3
131	Village	IVA	M	1	1	0	1	0	3
132	Village	IVA	M	1	1	1	1	0	4
133	Village	IVA	M	0	1	0	1	0	2
134	Village	IVA	M	0	1	0	1	0	2
135	Village	IVA	K	0	1	0	1	0	2
136	Village	IVA	K	0	1	0	1	0	2
137	Village	IVA	K	0	1	1	1	1	4
138	Village	IVA	K	0	1	0	1	0	2
139	Village	IVA	K	1	1	0	1	0	3
140	Village	IVA	K	1	1	0	1	1	4
141	Village	IVA	M	1	1	1	1	1	5
142	Village	IVB	M	1	1	1	1	0	4
143	Village	IVB	M	0	1	0	0	0	1
144	Village	IVB	K	0	1	0	1	0	2
145	Village	IVB	K	0	0	0	0	0	0
146	Village	IVB	K	0	1	0	1	0	2
147	Village	IVB	K	0	1	0	1	0	2
148	Village	IVB	K	1	0	0	0	0	1
149	Village	IVB	K	0	1	0	1	0	2
150	Village	IVB	K	0	1	0	1	0	2
151	Village	IVB	K	1	1	0	1	0	3
152	Village	IVB	M	0	1	1	1	1	4
153	Village	V	M	1	1	0	1	0	3
154	Village	V	M	1	1	1	1	0	4
155	Village	V	K	1	1	1	1	0	4
156	Village	V	K	1	1	0	0	1	3
157	Small town	Va	K	0	0	0	1	0	1
158	Small town	Va	K	1	1	0	1	0	3
159	Small town	Va	K	0	0	0	0	0	0
160	Small town	Va	M	1	1	0	1	0	3
161	Small town	Va	M	1	0	1	1	0	3
162	Small town	Va	M	1	0	0	0	0	1
163	Small town	Va	M	0	1	0	1	0	2
164	Small town	Va	M	0	0	1	1	0	2
165	Small town	Va	K	1	0	0	1	0	2
166	Small town	Va	K	1	0	0	0	0	1
167	Small town	Va	K	0	0	1	1	0	2
168	Small town	Va	K	1	0	0	1	0	2
169	Small town	Va	K	1	1	0	0	0	2
170	Small town	Va	K	0	0	1	1	0	2
171	Big town	VII	M	1	1	1	1	0	4
172	Big town	VII	K	0	1	1	1	0	3
173	Big town	VII	K	1	1	0	1	0	3
174	Big town	VII	K	1	1	1	1	0	4
175	Big town	VII	K	1	1	1	0	0	3
176	Big town	VII	K	0	1	0	1	0	2
177	Big town	VII	K	1	1	0	0	0	2
178	Big town	VII	K	0	1	1	1	0	3
179	Big town	VII	K	0	1	1	1	0	3
180	Big town	VII	K	1	1	1	1	0	4
181	Big town	VII	K	1	1	0	1	0	3
182	Big town	VII	K	1	1	1	1	0	4
183	Big town	VII	M	1	1	1	1	1	5
184	Big town	VII	M	1	1	0	1	0	3
185	Big town	VII	M	1	1	0	1	0	3
186	Big town	VII	M	1	1	1	1	1	5
187	Big town	VII	M	0	1	1	0	0	2
188	Big town	VII	M	1	1	1	1	1	5
189	Big town	VII	K	0	1	1	1	0	3
190	Big town	VII	M	0	1	1	1	0	3
191	Big town	VII	M	1	0	0	1	0	2
192	Big town	VII	M	1	0	0	0	0	1
193	Big town	VII	M	0	1	1	1	0	3
194	Small town	VII	K	1	1	1	1	0	4
195	Small town	VII	K	1	1	1	1	0	4
196	Small town	VII	K	1	1	1	1	0	4
197	Small town	VII	K	1	1	1	1	0	4
198	Small town	VII	K	1	1	1	1	0	4
199	Small town	VII	K	0	1	1	1	0	3
200	Small town	VII	M	0	1	1	1	1	4
201	Small town	VII	M	1	1	1	1	1	5
202	Small town	VII	M	1	1	1	1	0	4
203	Small town	VII	K	1	1	1	1	0	4
204	Small town	VII	M	1	1	1	1	0	4
205	Small town	VII	K	0	1	1	1	0	3
206	Small town	VII	M	1	1	1	1	0	4
207	Small town	VII	M	0	1	1	1	1	4
208	Small town	VII	K	0	1	1	1	0	3
209	Small town	VII	K	1	1	0	1	0	3
210	Small town	VII	K	1	1	1	1	0	4
211	Village	VII	K	1	1	1	0	0	3
212	Village	VII	M	1	0	0	0	0	1
213	Village	VII	K	1	1	0	0	0	2
214	Village	VII	K	1	1	1	0	1	4
215	Village	VII	K	1	0	0	0	0	1
216	Village	VII	M	1	0	1	1	0	3
217	Village	VII	K	1	0	1	1	0	3
218	Village	VII	M	1	1	0	0	0	2
219	Village	VII	M	0	1	0	0	0	1
220	Village	VII	K	0	0	1	1	0	2
221	Village	VII	K	1	1	1	1	0	4
222	Village	VII	M	0	0	0	0	1	1
223	Village	VII	M	1	1	0	1	1	4
224	Village	VII	K	0	0	1	1	0	2
225	Big town	VIII	K	1	1	1	1	0	4
226	Big town	VIII	K	1	1	1	0	0	3
227	Big town	VIII	K	1	1	1	1	0	4
228	Big town	VIII	K	0	1	1	1	0	3
229	Big town	VIII	K	0	1	0	1	0	2
230	Big town	VIII	M	0	1	1	1	0	3
231	Big town	VIII	M	1	1	0	0	0	2
232	Big town	VIII	M	0	1	1	0	0	2
233	Big town	VIII	M	1	1	1	1	0	4
234	Big town	VIII	M	1	0	1	1	0	3
235	Big town	VIII	K	0	1	1	1	0	3
236	Big town	VIII	K	1	1	0	1	0	3
237	Small town	VIII	K	0	1	0	1	0	2
238	Small town	VIII	K	1	1	0	1	0	3
239	Small town	VIII	K	1	1	1	1	0	4
240	Small town	VIII	M	1	1	1	1	1	5
241	Small town	VIII	M	1	1	1	1	0	4
242	Small town	VIII	K	1	1	1	1	0	4
243	Small town	VIII	M	1	1	0	1	0	3
244	Small town	VIII	M	1	1	1	1	0	4
245	Small town	VIII	M	1	1	0	1	0	3
246	Small town	VIII	M	1	0	1	1	0	3
247	Small town	VIII	M	1	0	0	0	0	1
248	Small town	VIII	M	1	1	1	1	0	4
249	Village	VIII	K	0	1	0	1	0	2
250	Village	VIII	M	0	0	1	1	0	2
251	Village	VIII	K	0	1	1	1	0	3
252	Village	VIII	K	1	1	0	0	0	2
253	Village	VIII	M	0	1	1	0	0	2
254	Village	VIII	M	1	1	1	1	0	4
255	Village	VIIIa	M	1	1	1	1	0	4
256	Village	VIIIa	M	1	1	0	0	0	2
257	Village	VIIIa	M	1	1	0	1	0	3
258	Village	VIIIa	M	1	1	0	1	0	3
259	Village	VIIIa	M	1	0	0	0	0	1
260	Village	VIIIa	K	1	1	0	1	0	3
261	Village	VIIIa	K	1	1	0	0	0	2
262	Village	VIIIa	K	1	1	0	1	0	3
263	Village	VIIIa	M	1	1	1	1	0	4
264	Village	VIIIa	K	1	1	0	0	0	2

## Sheet: Throwing and catching
Throwing and catching
No.	Place of residence	Grade	Sex	Criterion 1	Criterion 2	Criterion 3	Criterion 4	Criterion 5	Total
1	Big town	I	M (=boy)	0	0	1	0	0	1
2	Big town	I	M	1	0	0	0	0	1
3	Big town	I	K (=girl)	1	0	1	0	0	2
4	Big town	I	M	0	1	1	0	0	2
5	Big town	I	M	1	0	1	0	0	2
6	Big town	I	K	0	0	0	1	1	2
7	Big town	I	M	0	1	1	0	0	2
8	Big town	I	K	0	0	0	0	1	1
9	Big town	I	K	1	0	1	1	1	4
10	Big town	I	K	1	1	1	0	0	3
11	Big town	I	K	0	0	0	0	0	0
12	Big town	I	K	1	0	0	0	0	1
13	Big town	I	K	0	0	0	0	0	0
14	Big town	I	K	0	0	0	0	0	0
15	Big town	I	K	0	0	1	0	0	1
16	Big town	I	K	1	0	0	1	1	3
17	Big town	I	K	1	0	0	0	0	1
18	Big town	I	K	0	0	1	0	0	1
19	Big town	I	K	0	0	0	1	0	1
20	Big town	I	M	0	0	1	0	0	1
21	Big town	I	M	0	0	1	0	0	1
22	Big town	I	M	0	0	1	1	0	2
23	Big town	I	K	0	1	1	0	0	2
24	Big town	I	K	0	0	1	0	0	1
25	Big town	I	K	0	0	0	0	0	0
26	Big town	I	K	0	1	0	0	0	1
27	Big town	I	M	0	1	1	0	0	2
28	Big town	I	M	0	1	1	1	1	4
29	Big town	I	K	0	0	1	0	0	1
30	Big town	I	K	0	1	1	0	0	2
31	Big town	I	K	0	0	0	0	0	0
32	Big town	I	K	0	0	1	0	0	1
33	Big town	I	M	0	1	1	0	0	2
34	Big town	I	M	0	0	1	0	0	1
35	Big town	I	M	1	0	0	0	0	1
36	Big town	I	M	0	0	0	0	0	0
37	Big town	I	K	0	0	0	0	0	0
38	Big town	I	M	1	1	1	0	0	3
39	Big town	I	K	1	0	1	0	0	2
40	Big town	I	K	1	0	0	0	0	1
41	Big town	II	K	1	1	1	0	0	3
42	Big town	II	M	0	1	1	1	0	3
43	Big town	II	M	0	1	1	1	1	4
44	Big town	II	K	0	0	1	1	1	3
45	Big town	II	K	1	0	1	0	0	2
46	Big town	II	M	0	0	1	0	0	1
47	Big town	II	M	0	1	1	1	1	4
48	Big town	II	K	0	1	0	1	1	3
49	Big town	II	M	0	1	1	1	1	4
50	Big town	II	M	1	0	1	0	0	2
51	Big town	II	K	0	0	1	0	1	2
52	Big town	II	M	0	0	1	0	0	1
53	Big town	II	M	0	1	1	1	1	4
54	Big town	II	M	0	1	1	0	0	2
55	Big town	II	M	0	0	0	0	0	0
56	Big town	II	M	1	0	1	0	0	2
57	Village	II	M	1	1	1	1	1	5
58	Village	II	K	1	1	1	1	1	5
59	Village	II	M	1	1	1	1	0	4
60	Village	II	M	0	0	1	1	0	2
61	Village	II	K	0	1	0	1	0	2
62	Village	II	K	0	1	1	0	1	3
63	Village	II	M	1	1	1	1	1	5
64	Big town	III	K	0	1	1	1	1	4
65	Big town	III	K	0	1	1	1	1	4
66	Big town	III	M	0	1	1	1	1	4
67	Big town	III	K	1	0	1	0	0	2
68	Big town	III	M	0	1	1	0	0	2
69	Big town	III	K	0	0	0	1	1	2
70	Big town	III	M	1	1	1	1	1	5
71	Big town	III	K	0	1	1	1	1	4
72	Big town	III	M	0	1	1	1	1	4
73	Big town	III	M	0	1	1	1	1	4
74	Big town	III	K	0	0	1	0	0	1
75	Big town	III	M	0	0	1	1	1	3
76	Big town	III	K	1	0	1	1	1	4
77	Big town	III	K	0	0	1	1	1	3
78	Big town	III	M	1	1	1	1	1	5
79	Big town	III	M	0	0	1	0	1	2
80	Village	III	M	1	1	0	1	1	4
81	Village	III	K	0	0	1	0	0	1
82	Village	IV	K	0	0	1	0	1	2
83	Village	IV	M	0	1	0	0	1	2
84	Village	IV	K	1	0	0	0	0	1
85	Village	IV	K	1	0	1	0	0	2
86	Village	IV	M	0	1	1	0	0	2
87	Village	IV	M	0	0	1	0	1	2
88	Village	IV	K	1	1	0	0	0	2
89	Village	IV	K	1	0	1	1	0	3
90	Village	IV	M	1	0	1	0	1	3
91	Village	IV	M	0	1	1	0	0	2
92	Village	IV	M	0	1	1	0	0	2
93	Village	IV	K	1	0	1	0	1	3
94	Village	IV	K	0	0	1	1	0	2
95	Village	IV	M	1	1	1	0	1	4
96	Village	IV	M	0	1	1	1	1	4
97	Village	IV	M	0	0	1	1	0	2
98	Village	IV	M	1	1	1	0	0	3
99	Village	IV	K	0	1	1	0	0	2
100	Small town	IVa	M	1	1	1	0	0	3
101	Small town	IVa	M	0	1	1	0	0	2
102	Small town	IVa	M	1	1	1	1	1	5
103	Small town	IVa	K	0	0	1	0	0	1
104	Small town	IVa	M	1	0	0	0	0	1
105	Small town	IVa	K	0	0	1	0	0	1
106	Small town	IVa	K	1	0	1	0	0	2
107	Small town	IVa	K	1	1	1	0	1	4
108	Small town	IVa	K	0	1	0	0	0	1
109	Small town	IVa	M	0	0	0	0	1	1
110	Small town	IVa	K	1	0	1	1	1	4
111	Small town	IVa	M	1	1	1	0	0	3
112	Small town	IVa	M	0	1	0	0	0	1
113	Small town	IVa	M	0	0	0	0	0	0
114	Small town	IVa	K	1	0	1	0	0	2
115	Small town	IVa	K	1	0	1	0	0	2
116	Small town	IVa	K	0	0	1	0	0	1
117	Small town	IVa	K	0	0	0	0	0	0
118	Small town	IVa	K	1	0	1	0	1	3
119	Small town	IVa	K	0	0	0	0	0	0
120	Small town	IVa	K	1	0	1	0	1	3
121	Small town	IVa	K	1	0	1	0	1	3
122	Small town	IVa	M	0	0	1	0	0	1
123	Small town	IVa	M	0	1	1	0	1	3
124	Small town	IVa	M	1	1	1	0	0	3
125	Small town	IVa	M	0	1	1	0	0	2
126	Small town	IVa	M	0	1	1	0	1	3
127	Small town	IVa	M	0	0	1	0	1	2
128	Small town	IVa	M	0	1	1	0	0	2
129	Small town	IVa	K	1	0	1	0	0	2
130	Small town	IVa	M	0	1	1	1	1	4
131	Village	IVA	M	1	0	1	0	1	3
132	Village	IVA	M	0	1	1	1	1	4
133	Village	IVA	M	0	0	1	0	0	1
134	Village	IVA	M	1	0	1	1	1	4
135	Village	IVA	K	1	0	0	0	0	1
136	Village	IVA	K	0	0	1	0	0	1
137	Village	IVA	K	0	0	1	1	1	3
138	Village	IVA	K	0	0	1	0	1	2
139	Village	IVA	K	0	0	1	0	0	1
140	Village	IVA	K	0	0	1	1	0	2
141	Village	IVA	M	0	0	1	0	1	2
142	Village	IVB	M	1	1	1	1	1	5
143	Village	IVB	M	1	1	1	1	1	5
144	Village	IVB	K	1	1	1	0	0	3
145	Village	IVB	K	0	0	1	0	0	1
146	Village	IVB	K	1	0	0	0	1	2
147	Village	IVB	K	1	1	0	0	0	2
148	Village	IVB	K	1	1	1	0	0	3
149	Village	IVB	K	0	0	1	0	0	1
150	Village	IVB	K	1	0	1	0	1	3
151	Village	IVB	K	1	0	1	0	0	2
152	Village	IVB	M	1	0	1	0	1	3
153	Village	V	M	0	1	1	1	1	4
154	Village	V	M	0	1	1	1	1	4
155	Village	V	K	1	1	1	1	0	4
156	Village	V	K	1	1	1	1	0	4
157	Small town	Va	K	1	0	1	0	0	2
158	Small town	Va	K	1	0	1	1	1	4
159	Small town	Va	K	0	0	1	0	0	1
160	Small town	Va	M	1	0	1	1	0	3
161	Small town	Va	M	1	0	1	1	0	3
162	Small town	Va	M	0	1	1	1	1	4
163	Small town	Va	M	1	1	1	0	0	3
164	Small town	Va	M	1	1	1	0	0	3
165	Small town	Va	K	1	0	0	0	0	1
166	Small town	Va	K	1	0	1	0	1	3
167	Small town	Va	K	0	1	1	0	1	3
168	Small town	Va	K	1	0	0	0	0	1
169	Small town	Va	K	1	0	1	0	1	3
170	Small town	Va	K	1	1	1	0	1	4
171	Big town	VII	M	1	1	1	1	1	5
172	Big town	VII	K	0	1	1	0	1	3
173	Big town	VII	K	0	1	1	0	0	2
174	Big town	VII	K	0	1	1	0	1	3
175	Big town	VII	K	0	1	1	0	1	3
176	Big town	VII	K	0	1	1	0	1	3
177	Big town	VII	K	0	1	1	0	1	3
178	Big town	VII	K	0	1	1	0	1	3
179	Big town	VII	K	0	1	1	0	0	2
180	Big town	VII	K	0	0	1	0	1	2
181	Big town	VII	K	0	0	1	0	1	2
182	Big town	VII	K	0	0	1	0	0	1
183	Big town	VII	M	0	1	1	0	1	3
184	Big town	VII	M	0	0	1	1	1	3
185	Big town	VII	M	0	0	1	0	1	2
186	Big town	VII	M	0	1	1	0	1	3
187	Big town	VII	M	0	0	1	1	1	3
188	Big town	VII	M	0	1	1	1	1	4
189	Big town	VII	K	0	1	1	0	0	2
190	Big town	VII	M	0	0	1	0	0	1
191	Big town	VII	M	0	1	1	0	1	3
192	Big town	VII	M	0	0	1	0	0	1
193	Big town	VII	M	0	1	1	0	0	2
194	Small town	VII	K	1	0	1	1	0	3
195	Small town	VII	K	0	1	1	0	1	3
196	Small town	VII	K	1	1	1	0	1	4
197	Small town	VII	K	0	0	1	0	1	2
198	Small town	VII	K	0	0	1	1	1	3
199	Small town	VII	K	0	1	1	1	1	4
200	Small town	VII	M	0	0	1	0	0	1
201	Small town	VII	M	0	1	0	0	1	2
202	Small town	VII	M	0	0	1	1	1	3
203	Small town	VII	K	0	0	1	0	0	1
204	Small town	VII	M	1	0	1	0	0	2
205	Small town	VII	K	1	0	0	0	1	2
206	Small town	VII	M	0	1	1	0	0	2
207	Small town	VII	M	1	0	1	0	1	3
208	Small town	VII	K	0	1	1	0	1	3
209	Small town	VII	K	0	1	1	0	0	2
210	Small town	VII	K	0	1	1	0	1	3
211	Village	VII	K	0	1	1	0	1	3
212	Village	VII	M	0	0	0	0	0	0
213	Village	VII	K	1	1	1	0	0	3
214	Village	VII	K	0	1	1	1	1	4
215	Village	VII	K	0	0	1	1	0	2
216	Village	VII	M	0	0	0	0	0	0
217	Village	VII	K	0	1	0	1	0	2
218	Village	VII	M	0	1	1	0	1	3
219	Village	VII	M	1	1	1	1	1	5
220	Village	VII	K	0	0	1	0	1	2
221	Village	VII	K	1	0	1	0	1	3
222	Village	VII	M	0	1	1	0	0	2
223	Village	VII	M	1	1	0	1	1	4
224	Village	VII	K	0	0	1	0	0	1
225	Big town	VIII	K	0	1	1	0	0	2
226	Big town	VIII	K	0	1	1	0	1	3
227	Big town	VIII	K	0	1	1	0	1	3
228	Big town	VIII	K	0	1	1	0	0	2
229	Big town	VIII	K	0	1	1	0	0	2
230	Big town	VIII	M	0	1	1	0	1	3
231	Big town	VIII	M	0	0	1	0	0	1
232	Big town	VIII	M	0	1	1	0	0	2
233	Big town	VIII	M	0	1	1	0	1	3
234	Big town	VIII	M	0	1	1	0	1	3
235	Big town	VIII	K	0	1	1	0	0	2
236	Big town	VIII	K	0	1	1	0	0	2
237	Small town	VIII	K	0	1	1	0	0	2
238	Small town	VIII	K	0	1	1	0	0	2
239	Small town	VIII	K	0	1	1	0	0	2
240	Small town	VIII	M	0	0	1	0	0	1
241	Small town	VIII	M	0	1	1	0	1	3
242	Small town	VIII	K	0	1	1	1	1	4
243	Small town	VIII	M	0	0	0	0	1	1
244	Small town	VIII	M	0	1	1	1	1	4
245	Small town	VIII	M	1	0	1	0	0	2
246	Small town	VIII	M	1	0	1	1	0	3
247	Small town	VIII	M	0	1	1	1	1	4
248	Small town	VIII	M	0	1	1	0	1	3
249	Village	VIII	K	1	1	1	0	0	3
250	Village	VIII	M	1	1	1	0	0	3
251	Village	VIII	K	0	1	1	0	1	3
252	Village	VIII	K	0	0	1	0	0	1
253	Village	VIII	M	0	1	1	0	0	2
254	Village	VIII	M	0	1	1	0	1	3
255	Village	VIIIa	M	0	0	1	0	0	1
256	Village	VIIIa	M	0	0	1	0	0	1
257	Village	VIIIa	M	0	0	1	0	1	2
258	Village	VIIIa	M	0	0	1	0	1	2
259	Village	VIIIa	M	0	0	1	0	1	2
260	Village	VIIIa	K	0	0	1	0	1	2
261	Village	VIIIa	K	0	1	1	0	1	3
262	Village	VIIIa	K	0	1	1	0	1	3
263	Village	VIIIa	M	0	1	1	1	1	4
264	Village	VIIIa	K	0	0	1	0	1	2

## Sheet: Kicking and stopping a ball
Kicking and stopping a ball
No.	Place of residence	Grade	Sex	Criterion 1	Criterion 2	Criterion 3	Criterion 4	Criterion 5	Total
1	Big town	I	M (=boy)	0	1	0	1	0	2
2	Big town	I	M	1	1	0	1	0	3
3	Big town	I	K (=girl)	1	1	0	1	0	3
4	Big town	I	M	1	1	0	1	0	3
5	Big town	I	M	1	1	1	1	1	5
6	Big town	I	K	0	1	0	1	0	2
7	Big town	I	M	0	0	1	1	1	3
8	Big town	I	K	0	0	1	1	1	3
9	Big town	I	K	0	0	0	1	0	1
10	Big town	I	K	0	0	0	1	0	1
11	Big town	I	K	1	0	1	1	0	3
12	Big town	I	K	0	1	0	1	0	2
13	Big town	I	K	1	0	1	1	1	4
14	Big town	I	K	0	0	0	1	0	1
15	Big town	I	K	0	0	0	1	0	1
16	Big town	I	K	1	0	0	0	0	1
17	Big town	I	K	1	1	0	1	0	3
18	Big town	I	K	0	0	1	1	0	2
19	Big town	I	K	0	1	0	1	0	2
20	Big town	I	M	1	1	1	1	0	4
21	Big town	I	M	1	1	1	0	0	3
22	Big town	I	M	0	1	1	1	0	3
23	Big town	I	K	0	1	0	1	0	2
24	Big town	I	K	1	1	1	1	1	5
25	Big town	I	K	1	0	0	1	0	2
26	Big town	I	K	0	0	0	1	0	1
27	Big town	I	M	1	1	1	0	0	3
28	Big town	I	M	1	1	1	1	1	5
29	Big town	I	K	0	0	0	1	0	1
30	Big town	I	K	0	1	0	1	0	2
31	Big town	I	K	0	0	0	1	0	1
32	Big town	I	K	0	0	1	1	1	3
33	Big town	I	M	1	1	1	1	0	4
34	Big town	I	M	0	1	0	1	0	2
35	Big town	I	M	1	1	0	1	0	3
36	Big town	I	M	1	1	1	1	1	5
37	Big town	I	K	0	1	0	1	0	2
38	Big town	I	M	1	0	1	1	1	4
39	Big town	I	K	0	0	1	1	1	3
40	Big town	I	K	1	0	0	0	0	1
41	Big town	II	K	1	0	1	1	0	3
42	Big town	II	M	1	1	1	1	1	5
43	Big town	II	M	1	1	0	1	0	3
44	Big town	II	K	1	1	0	1	1	4
45	Big town	II	K	1	0	1	1	1	4
46	Big town	II	M	0	0	1	1	1	3
47	Big town	II	M	1	1	1	1	1	5
48	Big town	II	K	1	0	1	1	0	3
49	Big town	II	M	1	1	0	1	1	4
50	Big town	II	M	1	1	1	1	1	5
51	Big town	II	K	1	1	1	1	1	5
52	Big town	II	M	1	0	1	1	1	4
53	Big town	II	M	0	1	1	1	1	4
54	Big town	II	M	1	1	1	1	1	5
55	Big town	II	M	1	1	0	1	0	3
56	Big town	II	M	1	1	0	1	0	3
57	Village	II	M	1	1	0	1	0	3
58	Village	II	K	0	0	1	1	0	2
59	Village	II	M	1	1	1	1	1	5
60	Village	II	M	0	0	1	1	0	2
61	Village	II	K	0	1	0	0	0	1
62	Village	II	K	0	1	1	0	1	3
63	Village	II	M	1	1	1	0	0	3
64	Big town	III	K	0	1	1	1	1	4
65	Big town	III	K	0	0	0	1	0	1
66	Big town	III	M	1	1	1	1	1	5
67	Big town	III	K	0	1	1	1	1	4
68	Big town	III	M	1	0	1	1	1	4
69	Big town	III	K	0	1	1	1	1	4
70	Big town	III	M	1	1	1	1	1	5
71	Big town	III	K	1	1	0	1	0	3
72	Big town	III	M	1	1	1	1	1	5
73	Big town	III	M	0	1	0	1	0	2
74	Big town	III	K	0	1	0	1	0	2
75	Big town	III	M	1	1	1	1	1	5
76	Big town	III	K	0	0	1	1	0	2
77	Big town	III	K	0	0	1	1	1	3
78	Big town	III	M	0	1	1	1	1	4
79	Big town	III	M	0	0	1	1	1	3
80	Village	III	M	1	1	0	1	0	3
81	Village	III	K	0	0	1	1	0	2
82	Village	IV	K	0	0	1	1	0	2
83	Village	IV	M	1	1	1	1	0	4
84	Village	IV	K	0	0	0	1	0	1
85	Village	IV	K	0	1	1	1	0	3
86	Village	IV	M	1	1	1	1	0	4
87	Village	IV	M	0	1	1	1	0	3
88	Village	IV	K	0	0	1	0	0	1
89	Village	IV	K	1	0	0	0	0	1
90	Village	IV	M	0	1	1	0	1	3
91	Village	IV	M	0	0	1	1	0	2
92	Village	IV	M	1	1	1	1	0	4
93	Village	IV	K	1	0	1	1	0	3
94	Village	IV	K	0	0	0	0	0	0
95	Village	IV	M	1	1	1	0	0	3
96	Village	IV	M	1	0	0	1	0	2
97	Village	IV	M	1	0	0	1	0	2
98	Village	IV	M	1	1	1	1	0	4
99	Village	IV	K	1	1	0	0	1	3
100	Small town	IVa	M	1	1	1	1	1	5
101	Small town	IVa	M	1	1	1	0	1	4
102	Small town	IVa	M	0	0	1	1	0	2
103	Small town	IVa	K	0	0	1	0	1	2
104	Small town	IVa	M	1	0	1	0	1	3
105	Small town	IVa	K	1	1	1	1	0	4
106	Small town	IVa	K	0	0	1	0	1	2
107	Small town	IVa	K	0	0	1	0	1	2
108	Small town	IVa	K	0	0	1	1	0	2
109	Small town	IVa	M	0	0	1	0	1	2
110	Small town	IVa	K	0	0	1	1	0	2
111	Small town	IVa	M	0	1	1	1	0	3
112	Small town	IVa	M	0	1	1	0	0	2
113	Small town	IVa	M	1	0	1	0	0	2
114	Small town	IVa	K	0	0	1	0	0	1
115	Small town	IVa	K	1	0	0	0	0	1
116	Small town	IVa	K	1	0	1	0	0	2
117	Small town	IVa	K	0	0	1	1	0	2
118	Small town	IVa	K	0	0	1	1	1	3
119	Small town	IVa	K	1	0	1	1	0	3
120	Small town	IVa	K	1	0	1	0	1	3
121	Small town	IVa	K	0	0	1	0	1	2
122	Small town	IVa	M	0	0	1	1	0	2
123	Small town	IVa	M	0	0	1	0	1	2
124	Small town	IVa	M	1	0	1	1	0	3
125	Small town	IVa	M	0	0	1	1	1	3
126	Small town	IVa	M	1	1	1	0	0	3
127	Small town	IVa	M	0	1	1	1	0	3
128	Small town	IVa	M	1	1	1	1	0	4
129	Small town	IVa	K	0	0	1	0	1	2
130	Small town	IVa	M	1	1	1	1	0	4
131	Village	IVA	M	0	0	1	0	0	1
132	Village	IVA	M	0	1	1	1	1	4
133	Village	IVA	M	1	1	1	1	0	4
134	Village	IVA	M	1	1	1	1	0	4
135	Village	IVA	K	0	1	1	0	0	2
136	Village	IVA	K	0	0	1	1	1	3
137	Village	IVA	K	0	1	1	1	0	3
138	Village	IVA	K	0	0	0	1	0	1
139	Village	IVA	K	0	0	0	1	0	1
140	Village	IVA	K	0	1	1	1	0	3
141	Village	IVA	M	0	1	1	1	0	3
142	Village	IVB	M	0	1	1	1	0	3
143	Village	IVB	M	0	1	0	0	0	1
144	Village	IVB	K	0	1	1	0	0	2
145	Village	IVB	K	0	1	0	0	1	2
146	Village	IVB	K	0	0	1	0	0	1
147	Village	IVB	K	0	0	1	0	0	1
148	Village	IVB	K	0	0	1	0	0	1
149	Village	IVB	K	0	1	1	1	0	3
150	Village	IVB	K	0	0	1	0	0	1
151	Village	IVB	K	0	0	1	0	0	1
152	Village	IVB	M	0	0	1	1	0	2
153	Village	V	M	1	1	1	1	1	5
154	Village	V	M	1	1	1	1	0	4
155	Village	V	K	1	0	0	0	0	1
156	Village	V	K	1	1	0	0	0	2
157	Small town	Va	K	0	0	0	0	0	0
158	Small town	Va	K	0	0	1	0	0	1
159	Small town	Va	K	1	0	1	0	0	2
160	Small town	Va	M	1	1	0	1	1	4
161	Small town	Va	M	1	1	1	1	0	4
162	Small town	Va	M	1	1	1	1	0	4
163	Small town	Va	M	1	1	0	0	0	2
164	Small town	Va	M	1	1	1	1	1	5
165	Small town	Va	K	1	0	0	0	0	1
166	Small town	Va	K	0	0	1	0	0	1
167	Small town	Va	K	0	0	0	1	0	1
168	Small town	Va	K	1	0	0	0	0	1
169	Small town	Va	K	0	0	1	0	0	1
170	Small town	Va	K	0	0	0	1	0	1
171	Big town	VII	M	1	1	1	1	1	5
172	Big town	VII	K	1	0	1	0	1	3
173	Big town	VII	K	0	0	1	0	1	2
174	Big town	VII	K	1	1	1	1	1	5
175	Big town	VII	K	1	1	1	1	0	4
176	Big town	VII	K	1	1	1	1	0	4
177	Big town	VII	K	0	1	1	0	1	3
178	Big town	VII	K	1	1	1	1	0	4
179	Big town	VII	K	1	1	1	1	0	4
180	Big town	VII	K	0	0	1	0	0	1
181	Big town	VII	K	1	0	0	0	0	1
182	Big town	VII	K	1	0	1	1	0	3
183	Big town	VII	M	1	1	1	1	1	5
184	Big town	VII	M	1	1	0	1	0	3
185	Big town	VII	M	0	1	1	1	0	3
186	Big town	VII	M	1	1	1	1	1	5
187	Big town	VII	M	1	1	1	1	0	4
188	Big town	VII	M	1	1	0	1	0	3
189	Big town	VII	K	1	1	1	1	0	4
190	Big town	VII	M	1	1	1	1	0	4
191	Big town	VII	M	1	1	1	1	0	4
192	Big town	VII	M	1	1	0	0	0	2
193	Big town	VII	M	1	1	0	1	0	3
194	Small town	VII	K	1	1	0	1	0	3
195	Small town	VII	K	1	1	1	1	0	4
196	Small town	VII	K	1	1	1	1	0	4
197	Small town	VII	K	1	1	0	0	0	2
198	Small town	VII	K	1	1	1	0	0	3
199	Small town	VII	K	1	1	0	0	0	2
200	Small town	VII	M	1	1	1	1	1	5
201	Small town	VII	M	1	0	1	1	0	3
202	Small town	VII	M	1	0	1	1	0	3
203	Small town	VII	K	0	0	1	1	1	3
204	Small town	VII	M	0	1	0	0	0	1
205	Small town	VII	K	1	1	1	1	1	5
206	Small town	VII	M	1	1	1	1	0	4
207	Small town	VII	M	1	1	1	1	0	4
208	Small town	VII	K	1	0	1	0	1	3
209	Small town	VII	K	1	0	1	0	1	3
210	Small town	VII	K	1	1	1	1	1	5
211	Village	VII	K	1	1	1	1	0	4
212	Village	VII	M	1	1	1	0	1	4
213	Village	VII	K	1	1	1	0	0	3
214	Village	VII	K	0	1	0	1	1	3
215	Village	VII	K	0	0	1	1	0	2
216	Village	VII	M	1	0	1	1	0	3
217	Village	VII	K	1	1	0	1	1	4
218	Village	VII	M	0	0	1	0	0	1
219	Village	VII	M	1	1	1	0	1	4
220	Village	VII	K	0	1	0	1	1	3
221	Village	VII	K	1	0	1	0	0	2
222	Village	VII	M	0	0	0	0	0	0
223	Village	VII	M	1	0	1	1	1	4
224	Village	VII	K	0	1	0	1	0	2
225	Big town	VIII	K	1	1	1	1	1	5
226	Big town	VIII	K	1	1	1	1	0	4
227	Big town	VIII	K	1	1	1	1	1	5
228	Big town	VIII	K	1	1	0	0	0	2
229	Big town	VIII	K	1	1	1	1	1	5
230	Big town	VIII	M	0	1	1	1	0	3
231	Big town	VIII	M	1	1	1	1	1	5
232	Big town	VIII	M	1	1	1	1	0	4
233	Big town	VIII	M	1	1	1	1	1	5
234	Big town	VIII	M	1	1	1	1	0	4
235	Big town	VIII	K	0	0	1	1	0	2
236	Big town	VIII	K	1	1	0	1	0	3
237	Small town	VIII	K	0	0	1	1	0	2
238	Small town	VIII	K	1	1	1	0	0	3
239	Small town	VIII	K	0	0	1	0	0	1
240	Small town	VIII	M	1	0	0	1	0	2
241	Small town	VIII	M	1	1	1	1	1	5
242	Small town	VIII	K	1	1	1	1	1	5
243	Small town	VIII	M	1	1	0	0	0	2
244	Small town	VIII	M	1	1	1	1	1	5
245	Small town	VIII	M	1	1	1	1	0	4
246	Small town	VIII	M	1	1	1	1	0	4
247	Small town	VIII	M	1	1	1	1	0	4
248	Small town	VIII	M	1	1	1	1	1	5
249	Village	VIII	K	1	1	0	0	0	2
250	Village	VIII	M	1	1	1	1	1	5
251	Village	VIII	K	0	1	1	1	0	3
252	Village	VIII	K	1	1	1	1	1	5
253	Village	VIII	M	1	1	1	1	0	4
254	Village	VIII	M	1	1	1	1	1	5
255	Village	VIIIa	M	0	1	1	1	0	3
256	Village	VIIIa	M	0	1	1	1	0	3
257	Village	VIIIa	M	1	1	1	1	0	4
258	Village	VIIIa	M	1	1	1	1	1	5
259	Village	VIIIa	M	0	1	1	1	1	4
260	Village	VIIIa	K	1	1	1	1	0	4
261	Village	VIIIa	K	0	1	1	0	0	2
262	Village	VIIIa	K	1	1	1	0	1	4
263	Village	VIIIa	M	1	0	1	1	1	4
264	Village	VIIIa	K	1	1	1	1	0	4
