# Supplementary material for: The fus test: a promising tool for evaluating fundamental motor skills in children and adolescents
Source: BMC Public Health. 2023 Oct 3;23:1912. doi: 10.1186/s12889-023-16843-w (PMC10548572; doi:10.1186/s12889-023-16843-w)
Supplement: Supplementary file 3 — Supplementary Material 3 [file 12889_2023_16843_MOESM3_ESM.xlsx]

## Sheet: Hurdles
Hurdles
No.	Place of residence	Grade	Sex	Criterion 1		Criterion 2		Criterion 3		Criterion 4		Criterion 5		Total
				Expert 1	Expert 2	Expert 1	Expert 2	Expert 1	Expert 2	Expert 1	Expert 2	Expert 1	Expert 2	Expert 1	Expert 2
1	Kielce	I	M (boy)	1	1	1	1	1	1	1	1	1	1	5	5
2	Kielce	I	M	0	0	0	0	0	0	0	0	0	0	0	0
3	Kielce	I	K (girl)	0	0	0	0	0	0	0	0	0	0	0	0
4	Kielce	I	M	1	1	1	1	0	0	0	0	1	1	3	3
5	Kielce	I	M	0	0	1	1	1	1	1	1	1	1	4	4
6	Kielce	I	K	0	0	0	1	0	1	1	1	0	0	1	3
7	Kielce	I	M	0	0	0	0	0	0	1	1	0	0	1	1
8	Kielce	I	K	0	0	0	0	0	0	0	0	0	0	0	0
9	Kielce	I	K	0	0	0	0	0	0	0	0	0	0	0	0
10	Kielce	I	K	1	1	1	1	1	1	1	1	0	0	4	4
11	Kielce	I	K	0	0	0	0	0	0	0	0	0	0	0	0
12	Kielce	I	K	0	0	0	0	0	0	0	0	0	0	0	0
13	Kielce	I	K	0	0	0	0	0	0	0	0	0	0	0	0
14	Kielce	I	K	0	0	1	0	0	0	1	1	1	1	3	2
15	Kielce	I	K	1	1	1	1	0	0	1	1	1	1	4	4
16	Kielce	I	K	0	0	1	1	1	1	0	0	1	1	3	3
17	Kielce	I	K	0	0	0	0	0	0	0	0	0	0	0	0
18	Kielce	I	K	0	0	0	0	0	0	0	0	0	0	0	0
19	Zamość 9	I	K	0	0	1	1	0	0	1	1	1	1	3	3
20	Zamość 9	I	M	0	0	1	1	1	1	1	1	1	1	4	4
21	Zamość 9	I	M	0	0	0	0	0	0	1	1	0	0	1	1
22	Zamość 9	I	M	0	1	1	0	0	0	1	1	1	1	3	3
23	Zamość 9	I	K	0	0	0	0	0	0	0	0	0	0	0	0
24	Zamość 9	I	K	0	0	0	0	0	0	0	0	0	0	0	0
25	Zamość 9	I	K	0	0	0	0	0	0	0	0	0	0	0	0
26	Zamość 9	I	K	0	0	0	0	0	0	0	0	0	0	0	0
27	Zamość 9	I	M	0	0	0	0	0	0	0	0	0	0	0	0
28	Zamość 9	I	M	0	0	0	0	0	0	1	1	0	0	1	1
29	Zamość 9	I	K	0	0	0	0	0	0	0	0	0	0	0	0
30	Zamość 9	I	K	0	0	0	0	0	0	1	1	1	1	2	2
31	Zamość 9	I	K	0	0	0	0	0	0	0	0	0	0	0	0
32	Zamość 9	I	K	0	0	0	0	0	0	0	0	0	0	0	0
33	Zamość 9	I	M	0	0	0	0	0	0	0	0	0	0	0	0
34	Kielce	II	K	1	1	1	1	0	0	1	1	1	1	4	4
35	Kielce	II	M	1	1	1	1	0	0	1	1	1	1	4	4
36	Kielce	II	M	0	0	0	0	0	0	0	0	0	0	0	0
37	Kielce	II	K	1	1	0	1	0	1	1	1	1	1	3	5
38	Kielce	II	K	0	0	0	0	0	0	0	0	1	1	1	1
39	Kielce	II	M	0	0	0	0	0	0	1	1	0	0	1	1
40	Kielce	II	M	0	0	0	0	0	0	1	1	1	0	2	1
41	Kielce	II	K	0	0	0	0	0	0	0	0	0	0	0	0
42	Kielce	II	M	0	0	0	0	0	0	1	1	0	0	1	1
43	Kielce	II	M	0	0	0	0	0	0	1	1	0	0	1	1
44	Kielce	II	K	0	0	0	0	0	0	1	1	1	1	2	2
45	Kielce	II	M	0	0	0	0	0	0	1	1	0	0	1	1
46	Kielce	II	M	0	1	0	0	0	0	0	0	0	0	0	1
47	Kielce	II	M	0	0	0	0	1	1	1	1	0	0	2	2
48	Kielce	II	M	0	0	0	0	0	0	0	0	0	0	0	0
49	Kielce	II	M	0	0	0	0	0	0	1	1	0	0	1	1
50	Kielce	III	K	0	0	0	0	0	0	1	1	1	1	2	2
51	Kielce	III	K	0	0	0	0	1	1	1	1	0	0	2	2
52	Kielce	III	M	0	0	1	1	0	0	0	0	1	1	2	2
53	Kielce	III	K	0	0	0	0	0	0	0	0	0	0	0	0
54	Kielce	III	M	1	1	0	0	0	0	0	0	0	0	1	1
55	Kielce	III	K	1	1	1	0	0	0	1	1	1	1	4	3
56	Kielce	III	M	1	1	1	1	0	0	0	0	1	1	3	3
57	Kielce	III	K	0	0	0	0	0	0	1	1	0	0	1	1
58	Kielce	III	M	1	1	1	0	0	0	0	0	1	1	3	2
59	Kielce	III	M	0	0	0	0	0	0	0	0	1	1	1	1
60	Kielce	III	K	0	0	1	1	0	0	1	1	1	1	3	3
61	Kielce	III	M	0	0	0	0	0	0	0	0	0	0	0	0
62	Kielce	III	K	0	0	0	0	0	0	1	0	0	0	1	0
63	Kielce	III	K	0	0	0	0	0	0	0	0	1	1	1	1
64	Kielce	III	M	0	0	0	0	0	0	1	1	1	1	2	2
65	Kielce	III	M	1	1	0	0	0	1	0	0	1	0	2	2
66	Sławacinek	IV	K	0	0	0	0	0	0	0	0	0	0	0	0
67	Sławacinek	IV	M	0	0	0	0	0	0	0	0	0	0	0	0
68	Sławacinek	IV	K	0	0	0	0	0	0	0	0	0	0	0	0
69	Sławacinek	IV	K	0	0	0	0	0	0	0	0	0	0	0	0
70	Sławacinek	IV	M	0	0	0	0	0	0	0	0	0	0	0	0
71	Sławacinek	IV	M	0	0	0	0	0	0	0	0	0	0	0	0
72	Sławacinek	IV	K	0	0	0	0	0	0	0	0	0	0	0	0
73	Sławacinek	IV	K	0	0	0	0	0	0	0	0	0	0	0	0
74	Sławacinek	IV	M	0	0	0	0	0	0	0	0	0	0	0	0
75	Sławacinek	IV	M	0	0	0	0	0	0	0	0	0	0	0	0
76	Sławacinek	IV	M	0	0	0	0	0	0	0	0	0	0	0	0
77	Sławacinek	IV	K	0	0	0	0	0	0	0	0	0	0	0	0
78	Sławacinek	IV	K	0	0	0	0	0	0	0	0	0	0	0	0
79	Żyrardów	IVa	M	0	0	0	0	0	0	0	0	0	0	0	0
80	Żyrardów	IVa	M	0	0	1	0	1	1	1	1	1	1	4	3
81	Żyrardów	IVa	M	0	0	0	0	0	0	0	0	0	0	0	0
82	Żyrardów	IVa	K	0	0	0	0	0	0	1	1	1	1	2	2
83	Żyrardów	IVa	M	0	0	0	0	0	0	1	1	0	1	1	2
84	Żyrardów	IVa	K	0	0	0	0	0	0	1	1	0	0	1	1
85	Żyrardów	IVa	K	0	0	0	0	0	0	0	0	0	0	0	0
86	Żyrardów	IVa	K	0	0	0	0	0	0	1	1	1	1	2	2
87	Żyrardów	IVa	K	0	0	0	0	0	0	1	1	1	1	2	2
88	Żyrardów	IVa	M	1	1	1	1	0	0	0	1	1	1	3	4
89	Żyrardów	IVa	K	0	0	0	0	0	0	1	1	1	1	2	2
90	Żyrardów	IVa	M	0	0	0	0	0	0	1	1	1	1	2	2
91	Żyrardów	IVa	M	0	0	0	0	0	0	0	0	0	0	0	0
92	Żyrardów	IVa	M	0	0	0	0	0	0	0	0	0	0	0	0
93	Żyrardów	IVa	K	0	0	0	0	0	0	1	1	0	0	1	1
94	Żyrardów	IVa	K	0	0	0	0	0	0	1	1	1	0	2	1
95	Żyrardów	IVa	K	0	0	1	1	0	0	0	1	1	1	2	3
96	Żyrardów	IVa	K	0	0	0	0	0	0	1	1	1	1	2	2
97	Żyrardów	IVa	K	0	0	0	0	0	0	0	0	0	0	0	0
98	Żyrardów	IVa	K	0	0	0	0	0	0	1	1	1	0	2	1
99	Żyrardów	IVa	K	0	0	0	0	0	0	0	0	1	1	1	1
100	Żyrardów	IVa	K	0	0	0	0	0	0	1	1	1	1	2	2
101	Żyrardów	IVa	M	0	0	1	1	1	1	1	1	1	1	4	4
102	Żyrardów	IVa	M	1	1	1	1	1	1	0	0	1	1	4	4
103	Żyrardów	IVa	M	0	0	1	1	0	0	1	1	1	1	3	3
104	Żyrardów	IVa	M	0	0	0	0	0	0	1	1	1	1	2	2
105	Żyrardów	IVa	M	1	1	1	1	0	1	0	1	1	0	3	4
106	Żyrardów	IVa	M	0	0	0	0	0	0	0	0	1	0	1	0
107	Żyrardów	IVa	M	0	0	0	0	0	0	0	0	0	0	0	0
108	Żyrardów	IVa	K	0	0	0	0	0	0	1	1	0	0	1	1
109	Żyrardów	IVa	M	0	0	0	0	0	0	0	0	0	0	0	0
110	Sławacinek	V	M	0	0	1	1	0	0	0	0	1	0	2	1
111	Sławacinek	V	M	1	1	1	1	0	0	0	0	1	1	3	3
112	Żyrardów	Va	K	0	0	0	0	0	0	0	0	1	1	1	1
113	Żyrardów	Va	K	0	0	0	0	0	0	0	0	0	0	0	0
114	Żyrardów	Va	K	0	0	0	0	0	0	1	1	0	0	1	1
115	Żyrardów	Va	M	0	0	0	0	0	0	0	0	0	0	0	0
116	Żyrardów	Va	M	0	0	0	0	0	0	1	1	0	0	1	1
117	Żyrardów	Va	M	0	0	0	0	0	0	1	1	0	0	1	1
118	Żyrardów	Va	M	0	0	1	1	1	1	1	1	1	1	4	4
119	Żyrardów	Va	M	0	0	0	0	0	0	0	0	0	0	0	0
120	Żyrardów	Va	K	0	0	0	0	0	0	0	0	0	0	0	0
121	Żyrardów	Va	K	0	0	0	0	0	0	1	1	0	0	1	1
122	Żyrardów	Va	K	0	0	0	0	0	0	1	1	0	0	1	1
123	Zamość 9	VII	K	0	0	1	1	0	1	1	1	0	0	2	3
124	Zamość 9	VII	K	0	0	0	0	0	0	1	1	1	1	2	2
125	Zamość 9	VII	K	0	0	0	0	0	0	0	0	0	0	0	0
126	Zamość 9	VII	K	0	0	0	0	0	0	0	1	0	0	0	1
127	Zamość 9	VII	K	0	0	0	0	0	0	0	0	0	0	0	0
128	Zamość 9	VII	K	0	0	0	0	0	0	1	1	1	1	2	2
129	Zamość 9	VII	K	0	0	0	0	0	0	0	0	0	0	0	0
130	Zamość 9	VII	K	0	0	0	0	0	0	1	1	1	1	2	2
131	Zamość 9	VII	K	0	0	0	0	0	0	0	0	0	0	0	0
132	Zamość 9	VII	K	0	0	0	0	0	0	0	0	0	0	0	0
133	Zamość 9	VII	K	0	0	0	0	0	0	0	0	0	1	0	1
134	Zamość 9	VII	M	0	0	0	0	0	0	0	0	0	0	0	0
135	Zamość 9	VII	M	0	0	0	0	0	0	1	1	1	1	2	2
136	Zamość 9	VII	M	0	0	0	0	0	0	1	1	1	1	2	2
137	Zamość 9	VII	M	0	0	0	0	0	0	0	0	0	0	0	0
138	Zamość 9	VII	M	0	0	0	0	0	0	0	0	0	0	0	0
139	Zamość 9	VII	M	0	0	0	0	0	0	1	1	1	1	2	2
140	Zamość 9	VII	K	0	0	0	0	0	0	1	1	0	0	1	1
141	Zamość 9	VII	M	0	0	0	0	0	0	0	0	0	0	0	0
142	Zamość 9	VII	M	0	0	0	0	0	0	0	0	0	0	0	0
143	Zamość 9	VII	M	0	0	0	0	0	0	0	0	0	0	0	0
144	Zamość 9	VII	M	0	0	0	0	0	0	0	0	0	0	0	0
145	Cicibór	VII	K	0	0	0	0	0	0	0	0	0	0	0	0
146	Cicibór	VII	M	0	0	0	0	0	0	0	0	0	0	0	0
147	Cicibór	VII	K	1	1	0	0	1	0	0	0	0	0	2	1
148	Cicibór	VII	K	0	0	0	0	0	0	0	0	0	0	0	0
149	Cicibór	VII	K	0	0	0	0	0	0	0	0	0	0	0	0
150	Cicibór	VII	M	0	0	0	0	0	0	0	0	0	0	0	0
151	Cicibór	VII	K	0	0	0	0	0	0	0	0	0	0	0	0
152	Cicibór	VII	M	0	0	0	0	0	0	0	0	0	0	0	0
153	Cicibór	VII	M	0	0	0	0	0	0	0	0	0	0	0	0
154	Cicibór	VII	K	0	0	0	0	0	0	0	0	0	0	0	0
155	Cicibór	VII	K	0	0	0	0	0	0	0	0	0	0	0	0
156	Cicibór	VII	M	0	0	0	0	0	0	0	0	0	0	0	0
157	Cicibór	VII	M	0	0	0	0	0	0	0	0	0	0	0	0
158	Cicibór	VII	K	0	0	0	0	0	0	0	0	0	0	0	0
159	Zamość 9	VIII	K	0	0	0	0	0	0	0	0	0	0	0	0
160	Zamość 9	VIII	K	0	0	0	0	0	0	0	0	0	0	0	0
161	Zamość 9	VIII	K	0	0	0	0	0	0	1	1	0	0	1	1
162	Zamość 9	VIII	K	0	0	0	0	0	0	1	0	0	0	1	0
163	Zamość 9	VIII	K	0	0	0	0	0	0	0	0	0	0	0	0
164	Zamość 9	VIII	M	0	0	0	0	0	0	1	1	0	0	1	1
165	Zamość 9	VIII	M	1	0	0	0	0	0	0	0	1	1	2	1
166	Zamość 9	VIII	M	0	0	0	0	0	0	0	0	0	0	0	0
167	Zamość 9	VIII	M	0	0	1	1	1	1	1	1	1	1	4	4
168	Zamość 9	VIII	M	0	0	0	0	0	0	1	1	1	1	2	2
169	Zamość 9	VIII	K	0	0	0	0	0	0	1	1	1	1	2	2
170	Zamość 9	VIII	K	0	0	0	0	0	0	0	0	0	0	0	0
171	Zamość 9	VIII	K	1	1	0	0	1	1	1	1	1	1	4	4
172	Zamość 9	VIII	K	0	0	0	0	0	0	0	1	0	0	0	1
173	Zamość 9	VIII	K	0	0	0	0	0	0	0	0	0	1	0	1
174	Cicibór	VIII	K	0	0	0	0	0	0	1	1	1	0	2	1
175	Cicibór	VIII	M	1	1	1	0	0	0	0	0	1	1	3	2
176	Cicibór	VIII	K	1	0	1	1	1	1	1	1	1	1	5	4
177	Cicibór	VIII	K	0	0	0	0	0	0	0	0	0	0	0	0
178	Cicibór	VIII	M	0	0	0	0	0	0	0	0	0	0	0	0
179	Cicibór	VIII	M	0	0	0	0	0	0	0	0	0	0	0	0
180	Nielisz	VIIIa	M	0	0	0	0	0	0	0	0	0	0	0	0
181	Nielisz	VIIIa	M	0	0	0	0	1	1	1	1	1	1	3	3
182	Nielisz	VIIIa	M	1	1	1	1	1	1	1	1	1	1	5	5
183	Nielisz	VIIIa	M	0	0	0	0	0	0	0	0	0	0	0	0
184	Nielisz	VIIIa	M	1	1	0	1	0	0	1	1	1	1	3	4
185	Nielisz	VIIIa	K	1	1	1	1	1	1	1	1	1	1	5	5
186	Nielisz	VIIIa	K	0	0	0	0	0	0	1	1	1	1	2	2
187	Nielisz	VIIIa	K	0	0	0	0	0	0	0	0	1	1	1	1
188	Nielisz	VIIIa	K	0	0	0	0	0	0	1	1	1	0	2	1
189	Nielisz	VIIIa	M	0	0	0	0	0	0	1	1	0	0	1	1
190	Nielisz	VIIIa	K	0	0	1	1	1	1	1	1	1	1	4	4
191	Nowe Zduny	IVA	M	0	0	0	0	0	0	0	0	0	0	0	0
192	Nowe Zduny	IVA	M	1	1	1	1	1	1	1	1	1	1	5	5
193	Nowe Zduny	IVA	M	1	1	1	1	1	1	1	1	1	1	5	5
194	Nowe Zduny	IVA	M	1	0	0	0	0	1	1	1	0	1	2	3
195	Nowe Zduny	IVA	K	0	0	0	0	1	0	0	0	0	1	1	1
196	Nowe Zduny	IVA	K	1	0	0	0	0	0	0	0	1	1	2	1
197	Nowe Zduny	IVA	K	1	1	1	1	1	1	1	1	1	0	5	4
198	Nowe Zduny	IVA	K	1	1	1	1	1	1	1	1	0	0	4	4
199	Nowe Zduny	IVA	K	0	0	0	0	0	0	0	0	0	0	0	0
200	Nowe Zduny	IVA	K	0	0	0	0	0	0	0	0	0	0	0	0
201	Nowe Zduny	IVA	M	0	0	0	0	0	0	0	0	0	0	0	0
202	Nowe Zduny	IVB	M	1	1	1	1	1	1	1	1	1	1	5	5
203	Nowe Zduny	IVB	M	0	0	0	0	0	0	0	0	0	0	0	0
204	Nowe Zduny	IVB	K	1	1	1	0	1	1	0	1	1	1	4	4
205	Nowe Zduny	IVB	K	0	0	0	0	0	0	0	0	0	0	0	0
206	Nowe Zduny	IVB	K	1	1	1	1	0	0	1	1	1	1	4	4
207	Nowe Zduny	IVB	K	1	1	1	1	0	0	1	1	1	1	4	4
208	Nowe Zduny	IVB	K	0	0	0	0	0	0	1	1	0	0	1	1
209	Nowe Zduny	IVB	K	0	0	1	0	0	1	0	1	1	1	2	3
210	Nowe Zduny	IVB	K	0	0	0	0	0	0	0	0	0	0	0	0
211	Nowe Zduny	IVB	K	0	0	0	0	0	0	0	0	0	0	0	0
212	Nowe Zduny	IVB	M	0	0	0	0	0	0	1	1	1	1	2	2

## Sheet: Jumping rope
Jumping rope
No.	Place of residence	Grade	Sex	Criterion 1		Criterion 2		Criterion 3		Criterion 4		Criterion 5		Total
				Expert 1	Expert 2	Expert 1	Expert 2	Expert 1	Expert 2	Expert 1	Expert 2	Expert 1	Expert 2	Expert 1	Expert 2
1	Kielce	I	M	0	0	0	0	0	0	0	0	0	0	0	0
2	Kielce	I	M	0	0	0	0	0	0	0	0	0	0	0	0
3	Kielce	I	K	1	1	1	1	0	0	0	1	1	1	3	4
4	Kielce	I	M	0	0	0	0	0	0	0	0	0	0	0	0
5	Kielce	I	M	0	0	0	0	0	0	0	0	0	0	0	0
6	Kielce	I	K	0	0	1	1	0	0	0	0	0	1	1	2
7	Kielce	I	M	0	0	0	0	0	0	0	0	0	0	0	0
8	Kielce	I	K	1	1	1	1	1	1	1	1	1	1	5	5
9	Kielce	I	K	0	0	1	1	0	0	0	0	1	1	2	2
10	Kielce	I	K	0	0	1	1	0	0	0	0	0	1	1	2
11	Kielce	I	K	0	0	0	0	0	0	0	0	0	0	0	0
12	Kielce	I	K	0	0	0	0	0	0	0	0	0	0	0	0
13	Kielce	I	K	0	0	0	0	0	0	0	0	0	0	0	0
14	Kielce	I	K	0	0	0	0	0	0	0	0	0	0	0	0
15	Kielce	I	K	0	0	0	1	1	1	0	1	0	0	1	3
16	Kielce	I	K	0	0	0	0	0	0	0	0	0	0	0	0
17	Kielce	I	K	0	0	0	0	0	0	0	0	0	0	0	0
18	Kielce	I	K	0	0	1	1	0	0	0	0	0	0	1	1
19	Zamość 9	I	K	0	0	0	0	0	0	0	0	0	0	0	0
20	Zamość 9	I	M	0	0	0	0	0	0	0	0	0	0	0	0
21	Zamość 9	I	M	0	0	0	0	0	0	0	0	0	0	0	0
22	Zamość 9	I	M	0	0	0	0	0	0	0	0	0	0	0	0
23	Zamość 9	I	K	0	0	0	0	0	0	0	0	0	0	0	0
24	Zamość 9	I	K	0	0	0	0	0	0	0	0	0	0	0	0
25	Zamość 9	I	K	0	0	0	0	0	0	0	0	0	0	0	0
26	Zamość 9	I	K	0	0	0	0	0	0	0	0	0	0	0	0
27	Zamość 9	I	M	0	0	0	0	0	0	0	0	0	0	0	0
28	Zamość 9	I	M	0	0	0	0	0	0	0	0	0	0	0	0
29	Zamość 9	I	K	0	0	0	0	0	0	0	0	0	0	0	0
30	Zamość 9	I	K	0	0	1	1	1	0	0	0	0	0	2	1
31	Zamość 9	I	K	0	0	0	0	0	0	0	0	0	0	0	0
32	Zamość 9	I	K	0	0	0	0	0	0	0	0	0	0	0	0
33	Zamość 9	I	M	0	0	0	0	0	0	0	0	0	0	0	0
34	Kielce	II	K	0	0	1	1	0	0	1	1	1	1	3	3
35	Kielce	II	M	0	0	0	0	0	0	0	0	0	0	0	0
36	Kielce	II	M	0	0	0	0	0	0	0	0	0	0	0	0
37	Kielce	II	K	0	1	1	1	0	0	0	0	0	0	1	2
38	Kielce	II	K	1	1	1	1	0	0	1	1	1	1	4	4
39	Kielce	II	M	1	1	1	1	0	0	1	1	0	0	3	3
40	Kielce	II	M	1	1	1	1	0	1	1	1	0	1	3	5
41	Kielce	II	K	0	0	1	1	0	0	1	1	1	1	3	3
42	Kielce	II	M	0	0	1	1	0	0	1	1	1	1	3	3
43	Kielce	II	M	0	0	0	0	0	0	0	0	0	0	0	0
44	Kielce	II	K	0	0	1	1	0	1	1	1	1	1	3	4
45	Kielce	II	M	0	0	0	0	0	0	0	0	0	0	0	0
46	Kielce	II	M	0	0	1	1	0	0	0	1	0	0	1	2
47	Kielce	II	M	0	0	1	1	0	0	0	0	0	0	1	1
48	Kielce	II	M	0	0	1	1	0	1	1	1	0	0	2	3
49	Kielce	II	M	0	0	0	0	0	0	0	0	0	0	0	0
50	Kielce	III	K	0	0	1	1	0	0	0	0	0	0	1	1
51	Kielce	III	K	0	0	0	0	0	0	0	0	0	0	0	0
52	Kielce	III	M	0	0	1	1	0	1	1	1	0	0	2	3
53	Kielce	III	K	0	0	0	0	0	0	0	0	0	0	0	0
54	Kielce	III	M	0	0	1	1	1	1	0	0	0	0	2	2
55	Kielce	III	K	0	0	1	1	1	1	1	0	0	1	3	3
56	Kielce	III	M	0	0	0	0	0	0	0	0	1	1	1	1
57	Kielce	III	K	0	0	1	1	1	1	1	1	0	0	3	3
58	Kielce	III	M	0	0	1	1	1	1	1	1	1	1	4	4
59	Kielce	III	M	0	0	1	1	1	1	1	1	1	0	4	3
60	Kielce	III	K	1	1	1	1	0	0	1		0	0	3	2
61	Kielce	III	M	0	0	1	1	0	0	0	0	0	0	1	1
62	Kielce	III	K	0	0	1	1	1	0	1	1	0	1	3	3
63	Kielce	III	K	0	0	0	0	0	0	0	0	0	0	0	0
64	Kielce	III	M	0	0	0	0	0	0	0	0	0	0	0	0
65	Kielce	III	M	0	0	0	1	0	0	0	0	0	0	0	1
66	Sławacinek	IV	K	0	0	0	0	0	0	0	0	1	0	1	0
67	Sławacinek	IV	M	0	0	0	0	0	0	0	0	0	0	0	0
68	Sławacinek	IV	K	0	0	0	0	0	0	0	0	1	1	1	1
69	Sławacinek	IV	K	0	0	1	0	0	1	0	0	1	1	2	2
70	Sławacinek	IV	M	1	1	1	1	0	0	0	0	1	1	3	3
71	Sławacinek	IV	M	0	0	0	0	0	0	0	0	1	1	1	1
72	Sławacinek	IV	K	0	0	0	0	0	0	0	0	0	0	0	0
73	Sławacinek	IV	K	1	1	1	1	1	1	0	0	1	1	4	4
74	Sławacinek	IV	M	1	1	1	1	0	0	0	0	1	1	3	3
75	Sławacinek	IV	M	0	0	0	0	0	0	0	0	1	1	1	1
76	Sławacinek	IV	M	0	0	0	0	0	0	0	0	1	1	1	1
77	Sławacinek	IV	K	0	1	1	1	0	0	1	0	1	1	3	3
78	Sławacinek	IV	K	1	0	0	0	0	0	0	0	1	1	2	1
79	Żyrardów	IVa	M	0	0	1	1	1	1	1	1	1	1	4	4
80	Żyrardów	IVa	M	0	0	0	0	0	0	0	0	0	0	0	0
81	Żyrardów	IVa	M	0	0	0	0	0	0	0	0	0	0	0	0
82	Żyrardów	IVa	K	0	0	1	1	0	0	1	1	0	0	2	2
83	Żyrardów	IVa	M	0	0	0	0	0	0	0	0	0	0	0	0
84	Żyrardów	IVa	K	0	0	0	0	0	0	0	0	0	0	0	0
85	Żyrardów	IVa	K	0	0	0	0	0	0	0	0	0	0	0	0
86	Żyrardów	IVa	K	0	0	1	1	1	1	1	1	0	0	3	3
87	Żyrardów	IVa	K	0	0	0	0	0	0	0	0	0	0	0	0
88	Żyrardów	IVa	M	0	0	1	1	0	0	0	0	1	1	2	2
89	Żyrardów	IVa	K	0	0	1	1	1	1	0	0	1	1	3	3
90	Żyrardów	IVa	M	0	0	1	1	0	0	0	0	1	1	2	2
91	Żyrardów	IVa	M	0	0	0	0	0	0	0	0	0	0	0	0
92	Żyrardów	IVa	M	0	0	0	0	0	0	0	0	0	0	0	0
93	Żyrardów	IVa	K	0	0	1	1	1	1	0	0	1	1	3	3
94	Żyrardów	IVa	K	0	0	0	0	0	0	0	0	0	0	0	0
95	Żyrardów	IVa	K	0	0	1	1	0	0	0	0	0	0	1	1
96	Żyrardów	IVa	K	0	0	1	1	0	0	0	0	1	1	2	2
97	Żyrardów	IVa	K	0	0	1	1	0	0	1	0	1	1	3	2
98	Żyrardów	IVa	K	0	0	0	0	0	0	0	0	0	0	0	0
99	Żyrardów	IVa	K	0	0	0	0	0	0	0	0	0	0	0	0
100	Żyrardów	IVa	K	0	0	1	1	0	0	0	0	1	1	2	2
101	Żyrardów	IVa	M	0	0	1	1	1	1	0	0	0	0	2	2
102	Żyrardów	IVa	M	0	0	0	0	0	0	0	0	0	0	0	0
103	Żyrardów	IVa	M	0	0	0	0	0	0	0	0	0	0	0	0
104	Żyrardów	IVa	M	0	0	0	0	1	1	1	1	1	1	3	3
105	Żyrardów	IVa	M	0	0	0	0	0	0	0	0	0	0	0	0
106	Żyrardów	IVa	M	0	0	1	1	1	0	0	0	1	1	3	2
107	Żyrardów	IVa	M	0	0	0	0	0	0	0	0	0	0	0	0
108	Żyrardów	IVa	K	0	0	0	0	0	0	0	0	0	0	0	0
109	Żyrardów	IVa	M	0	0	0	0	0	0	0	0	0	0	0	0
110	Sławacinek	V	M	0	0	0	0	0	0	0	0	0	0	0	0
111	Sławacinek	V	M	0	0	0	0	0	0	0	0	0	0	0	0
112	Żyrardów	Va	K	0	0	0	0	0	0	0	0	0	0	0	0
113	Żyrardów	Va	K	0	0	0	0	0	0	0	0	0	0	0	0
114	Żyrardów	Va	K	1	1	1	1	1	1	1	1	1	1	5	5
115	Żyrardów	Va	M	0	0	1	1	0	0	1	1	0	0	2	2
116	Żyrardów	Va	M	0	0	0	0	0	0	0	0	0	0	0	0
117	Żyrardów	Va	M	0	0	0	0	0	0	0	0	0	0	0	0
118	Żyrardów	Va	M	0	0	1	1	0	0	1	1	1	1	3	3
119	Żyrardów	Va	M	0	0	0	0	0	0	0	0	0	0	0	0
120	Żyrardów	Va	K	0	0	0	0	0	0	0	0	0	0	0	0
121	Żyrardów	Va	K	0	0	0	0	0	0	0	0	0	0	0	0
122	Żyrardów	Va	K	0	0	0	0	0	0	0	0	0	0	0	0
123	Zamość 9	VII	K	1	1	1	1	1	1	1	1	1	1	5	5
124	Zamość 9	VII	K	1	1	1	1	0	0	0	0	1	1	3	3
125	Zamość 9	VII	K	1	1	1	1	0	0	0	0	1	1	3	3
126	Zamość 9	VII	K	1	1	1	1	1	1	1	1	1	1	5	5
127	Zamość 9	VII	K	1	0	1	1	1	1	1	1	0	0	4	3
128	Zamość 9	VII	K	0	0	0	0	0	0	0	0	0	0	0	0
129	Zamość 9	VII	K	0	0	0	0	0	0	0	0	0	0	0	0
130	Zamość 9	VII	K	1	1	1	1	0	0	1	1	1	1	4	4
131	Zamość 9	VII	K	1	1	1	1	1	1	1	1	1	1	5	5
132	Zamość 9	VII	K	1	1	1	1	0	0	0	0	1	1	3	3
133	Zamość 9	VII	K	1	1	1	1	0	0	1	1	1	1	4	4
134	Zamość 9	VII	M	0	0	0	0	0	0	0	0	0	0	0	0
135	Zamość 9	VII	M	0	0	1	1	0	0	0	0	0	0	1	1
136	Zamość 9	VII	M	0	0	1	1	1	1	0	0	0	0	2	2
137	Zamość 9	VII	M	0	0	0	0	1	1	0	0	0	0	1	1
138	Zamość 9	VII	M	0	0	1	1	0	0	0	0	0	0	1	1
139	Zamość 9	VII	M	0	0	0	0	0	0	0	0	0	0	0	0
140	Zamość 9	VII	K	0	0	0	0	0	0	0	0	0	0	0	0
141	Zamość 9	VII	M	0	0	1	1	1	1	0	0	1	1	3	3
142	Zamość 9	VII	M	0	0	0	0	0	0	0	0	0	0	0	0
143	Zamość 9	VII	M	0	0	0	0	0	0	0	0	0	0	0	0
144	Zamość 9	VII	M	0	0	0	0	0	0	0	0	0	0	0	0
145	Cicibór	VII	K	0	0	0	0	0	0	0	0	0	0	0	0
146	Cicibór	VII	M	0	0	0	0	0	0	0	0	0	1	0	1
147	Cicibór	VII	K	0	0	0	0	0	0	0	0	1	0	1	0
148	Cicibór	VII	K	0	0	0	0	0	0	0	0	0	0	0	0
149	Cicibór	VII	K	0	0	0	0	0	0	0	0	1	1	1	1
150	Cicibór	VII	M	1	1	1	1	0	0	0	0	1	1	3	3
151	Cicibór	VII	K	0	0	0	0	0	0	0	0	0	0	0	0
152	Cicibór	VII	M	1	1	1	1	1	1	1	1	1	1	5	5
153	Cicibór	VII	M	0	0	0	0	0	0	0	0	1	1	1	1
154	Cicibór	VII	K	0	0	0	0	0	0	0	0	0	0	0	0
155	Cicibór	VII	K	1	1	0	0	0	0	0	0	0	0	1	1
156	Cicibór	VII	M	1	1	1	1	0	0	1	1	0	0	3	3
157	Cicibór	VII	M	0	0	0	0	0	0	0	0	0	0	0	0
158	Cicibór	VII	K	1	1	1	1	0	0	0	0	1	1	3	3
159	Zamość 9	VIII	K	0	0	0	0	0	0	0	0	0	0	0	0
160	Zamość 9	VIII	K	0	0	1	1	0	0	1	1	1	1	3	3
161	Zamość 9	VIII	K	1	1	1	1	0	1	0	0	1	1	3	4
162	Zamość 9	VIII	K	1	1	1	1	0	0	1	1	1	1	4	4
163	Zamość 9	VIII	K	1	1	1	1	0	0	1	1	1	1	4	4
164	Zamość 9	VIII	M	1	1	1	1	0	0	0	0	1	1	3	3
165	Zamość 9	VIII	M	1	1	1	1	0	0	0	0	0	0	2	2
166	Zamość 9	VIII	M	0	0	0	0	0	0	0	0	0	0	0	0
167	Zamość 9	VIII	M	0	0	0	0	0	0	0	0	0	0	0	0
168	Zamość 9	VIII	M	0	0	0	1	0	0	0	0	0	0	0	1
169	Zamość 9	VIII	K	0	0	0	0	0	0	0	0	0	0	0	0
170	Zamość 9	VIII	K	0	0	0	0	0	0	0	0	0	0	0	0
171	Zamość 9	VIII	K	1	1	1	1	0	0	1	1	1	1	4	4
172	Zamość 9	VIII	K	0	0	1	1	0	0	1	1	1	1	3	3
173	Zamość 9	VIII	K	0	0	1	1	0	0	0	1	1	1	2	3
174	Cicibór	VIII	K	0	0	1	1	0	0	0	0	1	1	2	2
175	Cicibór	VIII	M	1	1	0	0	0	0	1	1	0	0	2	2
176	Cicibór	VIII	K	0	0	0	0	0	0	0	0	0	1	0	1
177	Cicibór	VIII	K	1	0	1	1	0	0	0	0	1	1	3	2
178	Cicibór	VIII	M	0	0	0	0	1	1	0	0	1	1	2	2
179	Cicibór	VIII	M	0	0	0	0	0	0	0	0	1	1	1	1
180	Nielisz	VIIIa	M	0	0	0	0	0	0	0	0	0	0	0	0
181	Nielisz	VIIIa	M	0	0	0	0	0	0	0	0	0	0	0	0
182	Nielisz	VIIIa	M	0	0	0	0	0	0	0	0	0	0	0	0
183	Nielisz	VIIIa	M	0	0	0	0	0	0	0	0	0	0	0	0
184	Nielisz	VIIIa	M	0	0	0	0	0	0	0	0	0	0	0	0
185	Nielisz	VIIIa	K	0	0	0	0	0	0	0	0	0	0	0	0
186	Nielisz	VIIIa	K	0	0	0	0	0	0	0	0	0	0	0	0
187	Nielisz	VIIIa	K	1	1	1	1	0	0	1	1	1	1	4	4
188	Nielisz	VIIIa	K	0	0	1	1	0	0	0	1	1	1	2	3
189	Nielisz	VIIIa	M	0	0	0	0	0	0	0	0	0	0	0	0
190	Nielisz	VIIIa	K	0	0	0	0	0	0	0	0	0	0	0	0
191	Nowe Zduny	IVA	M	0	0	0	0	0	0	0	0	0	0	0	0
192	Nowe Zduny	IVA	M	1	1	1	1	1	1	1	1	1	1	5	5
193	Nowe Zduny	IVA	M	0	0	1	1	0	0	0	0	0	0	1	1
194	Nowe Zduny	IVA	M	1	1	1	1	0	0	0	0	1	1	3	3
195	Nowe Zduny	IVA	K	1	1	1	1	0	0	0	0	1	1	3	3
196	Nowe Zduny	IVA	K	1	1	0	0	1	1	1	1	1	1	4	4
197	Nowe Zduny	IVA	K	1	1	1	1	0	0	0	0	1	1	3	3
198	Nowe Zduny	IVA	K	0	0	0	0	0	0	0	0	0	0	0	0
199	Nowe Zduny	IVA	K	0	0	1	1	1	1	0	0	1	1	3	3
200	Nowe Zduny	IVA	K	0	0	1	1	0	0	0	0	0	0	1	1
201	Nowe Zduny	IVA	M	1	1	0	0	1	1	0	1	1	1	3	4
202	Nowe Zduny	IVB	M	1	1	1	1	0	0	0	0	1	1	3	3
203	Nowe Zduny	IVB	M	0	0	0	0	0	0	0	0	0	0	0	0
204	Nowe Zduny	IVB	K	1	1	1	1	0	0	0	0	1	1	3	3
205	Nowe Zduny	IVB	K	0	0	0	0	0	0	0	0	0	0	0	0
206	Nowe Zduny	IVB	K	0	0	0	0	0	0	0	0	0	0	0	0
207	Nowe Zduny	IVB	K	0	0	0	0	0	0	0	0	1	1	1	1
208	Nowe Zduny	IVB	K	0	0	0	0	0	0	0	0	0	0	0	0
209	Nowe Zduny	IVB	K	0	0	1	1	0	0	0	0	0	0	1	1
210	Nowe Zduny	IVB	K	0	0	0	0	0	0	0	0	1	1	1	1
211	Nowe Zduny	IVB	K	0	0	0	0	0	0	0	0	0	0	0	0
212	Nowe Zduny	IVB	M	0	0	0	0	0	0	0	0	0	0	0	0

## Sheet: Forward roll
Forward roll
No.	Place of residence	Grade	Sex	Criterion 1		Criterion 2		Criterion 3		Criterion 4		Criterion 5		Total
				Expert 1	Expert 2	Expert 1	Expert 2	Expert 1	Expert 2	Expert 1	Expert 2	Expert 1	Expert 2	Expert 1	Expert 2
1	Kielce	I	M	1	1	1	1	0	0	1	1	0	0	3	3
2	Kielce	I	M	1	1	1	1	0	0	0	0	0	0	2	2
3	Kielce	I	K	0	0	1	1	0	0	0	0	0	0	1	1
4	Kielce	I	M	0	0	0	0	0	0	0	0	0	0	0	0
5	Kielce	I	M	1	1	1	1	1	1	1	1	0	0	4	4
6	Kielce	I	K	1	1	1	1	1	1	0	0	0	0	3	3
7	Kielce	I	M	1	1	0	0	1	1	0	1	0	0	2	3
8	Kielce	I	K	0	0	0	0	0	0	0	0	0	0	0	0
9	Kielce	I	K	0	0	0	0	0	0	0	0	0	0	0	0
10	Kielce	I	K	1	1	1	1	0	0	1	1	0	0	3	3
11	Kielce	I	K	1	1	0	0	0	0	1	1	0	0	2	2
12	Kielce	I	K	0	0	1	1	0	0	1	1	0	0	2	2
13	Kielce	I	K	1	1	1	1	0	0	0	0	0	0	2	2
14	Kielce	I	K	0	0	1	1	1	1	1	0	0	0	3	2
15	Kielce	I	K	1	1	1	1	0	0	0	0	0	0	2	2
16	Kielce	I	K	0	0	1	1	0	0	0	0	0	0	1	1
17	Kielce	I	K	1	1	0	0	0	0	1	1	0	0	2	2
18	Kielce	I	K	1	1	1	1	0	0	1	1	0	0	3	3
19	Zamość 9	I	K	0	0	0	0	0	0	0	0	0	0	0	0
20	Zamość 9	I	M	0	0	0	0	0	0	0	0	0	0	0	0
21	Zamość 9	I	M	0	0	0	0	0	0	0	0	0	0	0	0
22	Zamość 9	I	M	0	0	1	1	0	0	0	0	0	0	1	1
23	Zamość 9	I	K	1	1	1	1	0	0	0	0	0	0	2	2
24	Zamość 9	I	K	0	0	0	0	0	0	0	0	0	0	0	0
25	Zamość 9	I	K	1	1	1	1	0	0	0	1	0	0	2	3
26	Zamość 9	I	K	1	1	0	0	0	0	0	0	0	0	1	1
27	Zamość 9	I	M	0	0	1	1	0	0	1	1	0	0	2	2
28	Zamość 9	I	M	0	0	1	1	0	0	1	1	0	0	2	2
29	Zamość 9	I	K	1	1	1	1	0	0	1	1	0	0	3	3
30	Zamość 9	I	K	0	0	1	1	0	0	1	1	0	0	2	2
31	Zamość 9	I	K	0	0	0	0	0	0	0	0	0	0	0	0
32	Zamość 9	I	K	1	1	1	1	0	0	1	1	0	0	3	3
33	Zamość 9	I	M	1	1	1	1	1	1	0	0	1	1	4	4
34	Kielce	II	K	1	1	1	1	0	0	0	0	0	0	2	2
35	Kielce	II	M	0	1	1	1	1	1	1	1	0	0	3	4
36	Kielce	II	M	0	0	0	0	0	0	0	0	0	0	0	0
37	Kielce	II	K	0	0	1	1	1	1	1	1	0	0	3	3
38	Kielce	II	K	1	1	1	1	0	0	0	0	0	0	2	2
39	Kielce	II	M	0	0	1	1	0	0	1	1	0	0	2	2
40	Kielce	II	M	1	1	0	0	0	0	1	1	0	0	2	2
41	Kielce	II	K	0	0	1	1	0	0	0	0	0	0	1	1
42	Kielce	II	M	0	0	0	0	0	0	1	1	0	0	1	1
43	Kielce	II	M	0	0	0	0	0	0	0	0	0	0	0	0
44	Kielce	II	K	0	0	0	0	0	0	0	0	0	0	0	0
45	Kielce	II	M	0	0	0	0	0	0	0	0	0	0	0	0
46	Kielce	II	M	0	0	1	1	0	0	1	1	0	0	2	2
47	Kielce	II	M	0	0	1	1	0	0	0	0	0	0	1	1
48	Kielce	II	M	0	0	0	0	0	0	0	0	0	0	0	0
49	Kielce	II	M	1	1	0	0	1	1	0	1	0	0	2	3
50	Kielce	III	K	1	1	1	1	1	1	1	1	0	0	4	4
51	Kielce	III	K	1	1	1	1	0	0	1	1	1	1	4	4
52	Kielce	III	M	0	1	1	1	0	0	0	0	0	0	1	2
53	Kielce	III	K	1	1	1	1	1	1	0	0	1	1	4	4
54	Kielce	III	M	0	0	1	1	0	0	1	1	0	0	2	2
55	Kielce	III	K	0	0	1	1	0	0	0	0	0	0	1	1
56	Kielce	III	M	1	1	1	1	0	1	1	1	0	0	3	4
57	Kielce	III	K	0	0	1	1	0	1	1	1	0	0	2	3
58	Kielce	III	M	1	1	1	0	1	1	0	1	0	0	3	3
59	Kielce	III	M	1	1	1	0	0	0	0	0	0	0	2	1
60	Kielce	III	K	1	0	1	1	1	1	0	1	0	0	3	3
61	Kielce	III	M	1	1	1	1	1	1	0	0	0	0	3	3
62	Kielce	III	K	1	1	1	1	1	1	1	1	0	0	4	4
63	Kielce	III	K	0	0	0	0	0	0	0	0	0	0	0	0
64	Kielce	III	M	0	0	0	0	0	0	0	0	0	0	0	0
65	Kielce	III	M	0	0	1	1	0	0	1	1	0	0	2	2
66	Sławacinek	IV	K	0	0	0	0	0	0	0	0	0	0	0	0
67	Sławacinek	IV	M	0	0	1	1	0	0	0	1	0	0	1	2
68	Sławacinek	IV	K	0	0	0	0	0	0	0	0	0	0	0	0
69	Sławacinek	IV	K	1	1	1	1	0	0	1	1	0	0	3	3
70	Sławacinek	IV	M	1	1	1	1	1	1	1	1	0	0	4	4
71	Sławacinek	IV	M	1	1	0	0	0	0	0	0	0	0	1	1
72	Sławacinek	IV	K	1	1	1	1	1	1	1	1	1	1	5	5
73	Sławacinek	IV	K	0	0	0	0	0	0	0	0	0	0	0	0
74	Sławacinek	IV	M	1	1	1	1	0	0	0	0	0	0	2	2
75	Sławacinek	IV	M	1	1	1	1	0	0	1	1	0	0	3	3
76	Sławacinek	IV	M	1	1	1	1	1	1	1	1	0	0	4	4
77	Sławacinek	IV	K	1	1	1	1	0	0	1	1	1	1	4	4
78	Sławacinek	IV	K	1	1	1	1	1	1	1	1	1	1	5	5
79	Żyrardów	IVa	M	1	1	1	1	0	0	1	1	0	0	3	3
80	Żyrardów	IVa	M	1	1	1	1	0	0	0	0	0	0	2	2
81	Żyrardów	IVa	M	0	0	1	1	0	0	1	1	0	0	2	2
82	Żyrardów	IVa	K	0	0	1	1	0	0	0	0	0	0	1	1
83	Żyrardów	IVa	M	1	1	1	1	0	0	0	0	0	0	2	2
84	Żyrardów	IVa	K	0	0	0	0	0	0	0	0	0	0	0	0
85	Żyrardów	IVa	K	0	0	1	1	0	0	0	0	0	0	1	1
86	Żyrardów	IVa	K	0	0	1	1	0	0	1	1	0	0	2	2
87	Żyrardów	IVa	K	0	0	1	0	0	0	1	1	0	0	2	1
88	Żyrardów	IVa	M	0	0	0	0	0	0	0	0	0	0	0	0
89	Żyrardów	IVa	K	0	0	1	1	0	0	0	1	0	0	1	2
90	Żyrardów	IVa	M	1	1	1	1	0	0	1	1	0	0	3	3
91	Żyrardów	IVa	M	1	1	0	0	0	0	0	0	0	0	1	1
92	Żyrardów	IVa	M	0	0	0	0	0	0	0	0	0	0	0	0
93	Żyrardów	IVa	K	1	1	1	1	1	1	1	1	0	0	4	4
94	Żyrardów	IVa	K	1	1	1	1	1	1	1	1	0	0	4	4
95	Żyrardów	IVa	K	1	1	1	1	1	1	1	1	0	0	4	4
96	Żyrardów	IVa	K	1	1	1	1	0	0	1	1	0	0	3	3
97	Żyrardów	IVa	K	0	0	1	0	0	0	0	0	0	0	1	0
98	Żyrardów	IVa	K	0	0	0	0	0	0	0	0	0	0	0	0
99	Żyrardów	IVa	K	0	0	1	1	0	0	1	1	0	0	2	2
100	Żyrardów	IVa	K	0	0	0	0	0	0	0	0	0	0	0	0
101	Żyrardów	IVa	M	0	0	1	1	0	0	0	1	0	0	1	2
102	Żyrardów	IVa	M	1	1	1	0	1	1	0	0	0	0	3	2
103	Żyrardów	IVa	M	1	1	0	0	0	1	1	1	0	0	2	3
104	Żyrardów	IVa	M	0	0	0	0	0	0	0	0	0	0	0	0
105	Żyrardów	IVa	M	0	0	1	1	0	0	1	1	0	0	2	2
106	Żyrardów	IVa	M	1	1	1	1	0	0	1	1	0	0	3	3
107	Żyrardów	IVa	M	0	0	0	0	0	0	0	0	0	0	0	0
108	Żyrardów	IVa	K	1	1	1	1	1	0	1	1	0	0	4	3
109	Żyrardów	IVa	M	0	0	1	1	0	0	1	0	0	0	2	1
110	Sławacinek	V	M	1	1	1	1	1	1	1	1	0	0	4	4
111	Sławacinek	V	M	1	1	1	1	0	0	1	1	0	0	3	3
112	Żyrardów	Va	K	1	1	1	1	1	1	1	1	1	1	5	5
113	Żyrardów	Va	K	0	0	1	1	0	0	0	0	0	0	1	1
114	Żyrardów	Va	K	0	0	0	0	0	0	0	0	0	0	0	0
115	Żyrardów	Va	M	1	1	1	1	0	0	1	1	0	0	3	3
116	Żyrardów	Va	M	1	1	0	0	0	0	0	0	0	0	1	1
117	Żyrardów	Va	M	1	1	0	0	0	0	0	0	0	0	1	1
118	Żyrardów	Va	M	1	1	1	1	1	1	0	0	0	0	3	3
119	Żyrardów	Va	M	1	1	1	1	1	1	1	1	0	0	4	4
120	Żyrardów	Va	K	0	0	1	1	0	0	1	1	0	0	2	2
121	Żyrardów	Va	K	0	0	0	0	0	0	0	0	0	0	0	0
122	Żyrardów	Va	K	1	1	1	1	0	0	1	0	0	0	3	2
123	Zamość 9	VII	K	1	1	1	1	1	1	1	1	0	0	4	4
124	Zamość 9	VII	K	1	1	1	1	1	1	1	1	0	0	4	4
125	Zamość 9	VII	K	1	1	1	1	1	1	1	1	1	1	5	5
126	Zamość 9	VII	K	1	1	1	1	1	1	1	1	0	0	4	4
127	Zamość 9	VII	K	1	1	1	1	0	0	0	0	0	0	2	2
128	Zamość 9	VII	K	0	0	1	1	0	0	0	0	0	0	1	1
129	Zamość 9	VII	K	1	1	1	1	1	1	1	1	0	0	4	4
130	Zamość 9	VII	K	0	0	0	0	0	0	0	0	0	0	0	0
131	Zamość 9	VII	K	1	1	1	1	1	1	1	1	1	1	5	5
132	Zamość 9	VII	K	1	1	1	1	1	1	1	1	0	0	4	4
133	Zamość 9	VII	K	0	0	0	0	1	1	0	0	0	0	1	1
134	Zamość 9	VII	M	1	1	1	1	1	1	1	1	0	0	4	4
135	Zamość 9	VII	M	1	1	1	1	0	0	0	0	0	0	2	2
136	Zamość 9	VII	M	1	1	1	1	0	0	0	0	0	0	2	2
137	Zamość 9	VII	M	1	1	1	1	1	1	1	1	1	1	5	5
138	Zamość 9	VII	M	0	0	1	1	0	0	1	0	0	0	2	1
139	Zamość 9	VII	M	1	1	1	1	1	1	1	1	0	0	4	4
140	Zamość 9	VII	K	0	0	1	1	0	0	0	0	0	0	1	1
141	Zamość 9	VII	M	1	0	1	1	1	1	1	1	0	1	4	4
142	Zamość 9	VII	M	1	1	1	1	0	0	0	0	0	0	2	2
143	Zamość 9	VII	M	0	1	0	0	0	0	0	0	0	0	0	1
144	Zamość 9	VII	M	1	1	1	1	0	0	1	1	0	0	3	3
145	Cicibór	VII	K	1	1	1	1	1	1	1	1	1	1	5	5
146	Cicibór	VII	M	0	0	1	1	0	0	1	1	0	0	2	2
147	Cicibór	VII	K	0	0	0	0	0	0	0	0	0	0	0	0
148	Cicibór	VII	K	1	1	1	1	1	1	1	1	1	1	5	5
149	Cicibór	VII	K	1	1	1	1	1	1	1	1	0	0	4	4
150	Cicibór	VII	M	1	1	1	1	0	0	0	0	0	0	2	2
151	Cicibór	VII	K	1	1	1	1	1	1	1	1	0	0	4	4
152	Cicibór	VII	M	1	1	1	1	0	0	0	0	0	0	2	2
153	Cicibór	VII	M	1	1	1	1	1	1	1	0	0	0	4	3
154	Cicibór	VII	K	1	1	1	1	1	1	1	1	0	0	4	4
155	Cicibór	VII	K	1	1	1	1	0	0	0	0	0	0	2	2
156	Cicibór	VII	M	0	0	0	0	0	0	0	0	0	0	0	0
157	Cicibór	VII	M	1	1	1	1	0	0	1	1	0	0	3	3
158	Cicibór	VII	K	1	1	1	1	1	1	1	1	0	0	4	4
159	Zamość 9	VIII	K	0	0	1	1	0	0	1	1	0	0	2	2
160	Zamość 9	VIII	K	0	0	1	1	0	0	1	1	0	0	2	2
161	Zamość 9	VIII	K	1	1	1	1	0	1	0	0	1	1	3	4
162	Zamość 9	VIII	K	1	1	1	1	1	1	0	0	1	1	4	4
163	Zamość 9	VIII	K	0	0	0	0	1	0	0	0	0	0	1	0
164	Zamość 9	VIII	M	0	0	1	1	0	0	1	1	0	0	2	2
165	Zamość 9	VIII	M	0	0	0	0	0	0	1	1	0	0	1	1
166	Zamość 9	VIII	M	0	1	1	1	0	0	0	0	0	1	1	3
167	Zamość 9	VIII	M	1	1	1	1	0	0	1	1	0	0	3	3
168	Zamość 9	VIII	M	1	1	1	1	1	1	0	0	0	0	3	3
169	Zamość 9	VIII	K	0	1	1	1	0	0	0	0	0	0	1	2
170	Zamość 9	VIII	K	1	1	1	1	0	0	0	0	0	0	2	2
171	Zamość 9	VIII	K	1	1	1	1	1	1	1	1	0	0	4	4
172	Zamość 9	VIII	K	1	1	1	1	1	1	0	0	1	1	4	4
173	Zamość 9	VIII	K	1	1	1	1	1	1	1	1	0	0	4	4
174	Cicibór	VIII	K	0	0	1	1	0	0	0	0	0	0	1	1
175	Cicibór	VIII	M	0	1	1	1	0	1	0	0	0	0	1	3
176	Cicibór	VIII	K	1	1	1	1	1	1	1	1	1	1	5	5
177	Cicibór	VIII	K	0	0	1	1	0	0	1	1	0	0	2	2
178	Cicibór	VIII	M	1	1	1	1	1	1	1	1	0	0	4	4
179	Cicibór	VIII	M	1	1	1	1	0	0	1	1	1	1	4	4
180	Nielisz	VIIIa	M	0	0	1	1	1	1	0	0	1	1	3	3
181	Nielisz	VIIIa	M	0	0	1	1	0	0	1	1	0	0	2	2
182	Nielisz	VIIIa	M	1	1	0	0	0	0	0	0	0	0	1	1
183	Nielisz	VIIIa	M	1	1	1	1	0	0	0	0	0	0	2	2
184	Nielisz	VIIIa	M	1	1	1	1	0	0	0	0	0	0	2	2
185	Nielisz	VIIIa	K	1	1	1	1	1	1	1	1	0	0	4	4
186	Nielisz	VIIIa	K	0	0	1	1	0	0	1	1	0	0	2	2
187	Nielisz	VIIIa	K	1	1	1	1	1	1	1	1	0	0	4	4
188	Nielisz	VIIIa	K	1	1	1	1	1	1	1	1	1	1	5	5
189	Nielisz	VIIIa	M	0	0	1	1	1	1	1	1	1	1	4	4
190	Nielisz	VIIIa	K	0	0	0	0	0	0	0	0	0	0	0	0
191	Nowe Zduny	IVA	M	0	0	1	1	0	0	0	0	0	0	1	1
192	Nowe Zduny	IVA	M	1	1	1	1	1	1	1	1	0	0	4	4
193	Nowe Zduny	IVA	M	1	1	1	1	1	1	1	1	0	0	4	4
194	Nowe Zduny	IVA	M	0	0	1	1	0	0	0	0	0	0	1	1
195	Nowe Zduny	IVA	K	1	1	1	1	0	0	0	0	0	0	2	2
196	Nowe Zduny	IVA	K	1	1	1	1	1	1	0	0	0	0	3	3
197	Nowe Zduny	IVA	K	1	1	1	1	0	0	0	0	0	0	2	2
198	Nowe Zduny	IVA	K	0	0	0	0	0	0	0	0	0	0	0	0
199	Nowe Zduny	IVA	K	0	0	0	0	0	0	0	0	0	0	0	0
200	Nowe Zduny	IVA	K	1	1	1	1	0	0	0	0	0	0	2	2
201	Nowe Zduny	IVA	M	1	1	1	1	0	0	1	1	0	0	3	3
202	Nowe Zduny	IVB	M	0	1	1	1	1	1	1	1	1	1	4	5
203	Nowe Zduny	IVB	M	1	1	1	1	0	0	1	1	0	0	3	3
204	Nowe Zduny	IVB	K	1	1	0	0	0	0	1	1	0	0	2	2
205	Nowe Zduny	IVB	K	0	0	1	1	0	0	0	0	0	0	1	1
206	Nowe Zduny	IVB	K	1	1	1	1	1	1	1	1	0	0	4	4
207	Nowe Zduny	IVB	K	0	0	1	1	0	0	0	0	0	0	1	1
208	Nowe Zduny	IVB	K	1	1	0	0	0	0	1	0	0	0	2	1
209	Nowe Zduny	IVB	K	0	0	1	1	0	0	0	0	0	0	1	1
210	Nowe Zduny	IVB	K	0	0	0	0	0	0	0	0	0	0	0	0
211	Nowe Zduny	IVB	K	0	0	0	0	0	0	0	0	0	0	0	0
212	Nowe Zduny	IVB	M	1	1	1	1	0	0	0	0	0	0	2	2

## Sheet: Ball bouncing
Ball bouncing
No.	Place of residence	Grade	Sex	Criterion 1		Criterion 2		Criterion 3		Criterion 4		Criterion 5		Total
				Expert 1	Expert 2	Expert 1	Expert 2	Expert 1	Expert 2	Expert 1	Expert 2	Expert 1	Expert 2	Expert 1	Expert 2
1	Kielce	I	M	0	1	1	1	1	1	0	0	1	1	3	4
2	Kielce	I	M	0	0	0	0	0	0	0	0	0	0	0	0
3	Kielce	I	K	1	1	0	1	0	0	1	1	1	1	3	4
4	Kielce	I	M	1	0	0	0	0	1	0	0	0	0	1	1
5	Kielce	I	M	0	0	0	0	0	0	0	0	1	1	1	1
6	Kielce	I	K	0	0	0	0	0	0	0	0	0	0	0	0
7	Kielce	I	M	1	1	0	0	0	0	0	0	0	0	1	1
8	Kielce	I	K	1	1	0	0	1	1	0	0	1	1	3	3
9	Kielce	I	K	1	1	0	0	0	0	0	0	0	0	1	1
10	Kielce	I	K	1	1	0	0	0	0	0	0	1	1	2	2
11	Kielce	I	K	1	1	1	1	1	1	0	0	1	1	4	4
12	Kielce	I	K	0	0	0	0	0	0	0	0	0	0	0	0
13	Kielce	I	K	0	0	0	0	0	0	0	0	0	0	0	0
14	Kielce	I	K	1	0	1	1	0	0	0	0	0	0	2	1
15	Kielce	I	K	1	1	0	1	0	0	0	0	0	0	1	2
16	Kielce	I	K	0	0	0	0	0	0	0	0	0	0	0	0
17	Kielce	I	K	1	1	0	0	0	0	0	0	1	1	2	2
18	Kielce	I	K	0	0	0	0	0	0	0	0	1	1	1	1
19	Zamość 9	I	K	0	0	0	0	0	0	0	0	0	0	0	0
20	Zamość 9	I	M	0	0	1	1	0	0	0	0	1	1	2	2
21	Zamość 9	I	M	1	1	0	0	0	0	1	0	0	0	2	1
22	Zamość 9	I	M	1	1	1	1	0	0	0	0	0	0	2	2
23	Zamość 9	I	K	0	0	0	0	0	0	0	0	0	0	0	0
24	Zamość 9	I	K	0	0	0	0	0	0	0	0	0	0	0	0
25	Zamość 9	I	K	0	0	0	0	0	0	0	0	0	0	0	0
26	Zamość 9	I	K	0	0	0	0	0	0	0	0	0	0	0	0
27	Zamość 9	I	M	0	0	0	0	0	0	0	0	0	0	0	0
28	Zamość 9	I	M	1	1	1	1	0	0	1	1	1	1	4	4
29	Zamość 9	I	K	0	0	0	0	0	0	0	0	0	0	0	0
30	Zamość 9	I	K	0	0	0	0	0	0	0	0	0	0	0	0
31	Zamość 9	I	K	0	0	0	0	0	0	0	0	0	0	0	0
32	Zamość 9	I	K	0	0	0	0	0	0	0	0	0	0	0	0
33	Zamość 9	I	M	0	0	0	0	0	0	0	0	0	0	0	0
34	Kielce	II	K	0	0	1	1	0	0	1	0	0	0	2	1
35	Kielce	II	M	0	0	1	1	1	1	1	1	1	1	4	4
36	Kielce	II	M	1	1	0	0	0	0	0	0	0	0	1	1
37	Kielce	II	K	1	1	0	0	0	0	0	0	1	1	2	2
38	Kielce	II	K	0	0	0	0	0	0	0	0	0	0	0	0
39	Kielce	II	M	0	0	0	0	0	0	0	0	1	1	1	1
40	Kielce	II	M	0	0	1	1	1	1	1	0	0	0	3	2
41	Kielce	II	K	1	1	0	0	0	0	0	0	0	0	1	1
42	Kielce	II	M	0	0	1	1	0	0	1	1	1	1	3	3
43	Kielce	II	M	1	1	1	1	1	1	1	1	1	1	5	5
44	Kielce	II	K	0	0	0	0	0	0	0	0	0	0	0	0
45	Kielce	II	M	0	0	0	0	0	0	0	0	0	0	0	0
46	Kielce	II	M	1	1	0	0	0	0	0	0	0	0	1	1
47	Kielce	II	M	1	1	1	1	1	1	0	0	1	1	4	4
48	Kielce	II	M	0	0	0	0	0	0	0	0	0	0	0	0
49	Kielce	II	M	1	1	1	1	0	0	0	0	1	1	3	3
50	Kielce	III	K	0	0	1	1	1	1	1	1	1	1	4	4
51	Kielce	III	K	1	1	0	0	0	0	0	0	0	0	1	1
52	Kielce	III	M	1	1	1	1	1	1	0	0	0	0	3	3
53	Kielce	III	K	0	0	1	1	0	0	0	0	0	0	1	1
54	Kielce	III	M	1	1	0	0	0	0	0	0	0	0	1	1
55	Kielce	III	K	0	0	1	1	0	0	1	1	1	1	3	3
56	Kielce	III	M	1	1	1	1	1	1	1	1	0	0	4	4
57	Kielce	III	K	0	0	1	1	1	1	1	1	0	0	3	3
58	Kielce	III	M	1	1	0	1	1	1	1	1	1	1	4	5
59	Kielce	III	M	1	1	0	0	1	1	0	0	0	1	2	3
60	Kielce	III	K	1	1	0	0	0	0	1	1	0	0	2	2
61	Kielce	III	M	1	1	1	1	1	1	1	1	0	0	4	4
62	Kielce	III	K	1	1	1	1	0	1	1	1	1	0	4	4
63	Kielce	III	K	0	0	1	1	0	0	0	0	0	0	1	1
64	Kielce	III	M	0	0	1	1	0	0	1	1	0	0	2	2
65	Kielce	III	M	0	0	0	1	0	0	1	1	0	0	1	2
66	Sławacinek	IV	K	1	1	1	1	0	0	1	1	1	0	4	3
67	Sławacinek	IV	M	1	1	1	1	0	0	0	0	0	0	2	2
68	Sławacinek	IV	K	1	1	1	1	0	0	0	0	0	0	2	2
69	Sławacinek	IV	K	1	1	1	1	0	0	0	0	0	0	2	2
70	Sławacinek	IV	M	1	1	1	1	0	0	0	0	0	0	2	2
71	Sławacinek	IV	M	1	1	1	1	1	0	1	1	0	0	4	3
72	Sławacinek	IV	K	0	0	1	1	0	0	1	1	0	0	2	2
73	Sławacinek	IV	K	1	1	1	1	0	0	1	1	0	0	3	3
74	Sławacinek	IV	M	1	1	1	1	0	0	1	1	0	0	3	3
75	Sławacinek	IV	M	1	1	1	1	1	1	1	1	0	0	4	4
76	Sławacinek	IV	M	1	1	1	1	1	1	1	1	0	0	4	4
77	Sławacinek	IV	K	1	1	1	1	0	0	1	1	0	0	3	3
78	Sławacinek	IV	K	0	0	1	1	0	0	1	1	0	0	2	2
79	Żyrardów	IVa	M	1	1	0	1	1	1	1	1	0	0	3	4
80	Żyrardów	IVa	M	0	0	1	1	1	1	1	1	0	0	3	3
81	Żyrardów	IVa	M	1	1	0	0	0	0	0	0	0	0	1	1
82	Żyrardów	IVa	K	1	1	0	0	1	1	0	0	0	0	2	2
83	Żyrardów	IVa	M	0	0	0	0	0	0	0	0	0	0	0	0
84	Żyrardów	IVa	K	1	1	0	0	0	0	0	1	0	0	1	2
85	Żyrardów	IVa	K	0	0	0	0	0	0	0	0	0	0	0	0
86	Żyrardów	IVa	K	1	1	1	1	0	0	1	1	0	0	3	3
87	Żyrardów	IVa	K	1	0	0	1	1	0	0	0	0	0	2	1
88	Żyrardów	IVa	M	0	0	0	0	0	0	0	0	0	0	0	0
89	Żyrardów	IVa	K	0	0	0	0	0	0	1	0	0	0	1	0
90	Żyrardów	IVa	M	0	0	1	1	0	0	0	0	0	0	1	1
91	Żyrardów	IVa	M	0	0	0	0	0	0	1	0	0	0	1	0
92	Żyrardów	IVa	M	0	0	0	0	0	0	0	0	0	0	0	0
93	Żyrardów	IVa	K	0	0	1	1	0	1	0	0	0	0	1	2
94	Żyrardów	IVa	K	0	0	0	0	0	0	0	0	0	0	0	0
95	Żyrardów	IVa	K	0	0	1	1	0	0	0	0	0	0	1	1
96	Żyrardów	IVa	K	0	0	0	0	0	0	0	0	0	0	0	0
97	Żyrardów	IVa	K	0	0	0	0	0	0	1	1	0	0	1	1
98	Żyrardów	IVa	K	1	1	1	1	0	0	0	0	0	0	2	2
99	Żyrardów	IVa	K	0	0	0	0	0	0	0	0	0	0	0	0
100	Żyrardów	IVa	K	0	0	0	0	0	0	0	0	0	0	0	0
101	Żyrardów	IVa	M	0	1	0	0	0	0	0	0	0	0	0	1
102	Żyrardów	IVa	M	1	1	0	0	1	1	1	1	0	0	3	3
103	Żyrardów	IVa	M	0	0	0	0	0	0	0	0	0	0	0	0
104	Żyrardów	IVa	M	0	0	1	1	0	0	1	1	0	0	2	2
105	Żyrardów	IVa	M	0	0	0	0	0	0	0	0	0	0	0	0
106	Żyrardów	IVa	M	1	1	1	1	1	1	0	0	0	0	3	3
107	Żyrardów	IVa	M	0	0	1	1	1	1	1	1	1	0	4	3
108	Żyrardów	IVa	K	0	0	0	1	1	1	1	1	0	0	2	3
109	Żyrardów	IVa	M	1	1	1	1	1	1	1	1	0	0	4	4
110	Sławacinek	V	M	1	1	1	1	0	0	1	1	0	0	3	3
111	Sławacinek	V	M	1	1	1	1	1	1	1	1	0	0	4	4
112	Żyrardów	Va	K	0	0	0	0	0	0	1	0	0	0	1	0
113	Żyrardów	Va	K	1	1	1	1	0	0	1	1	0	0	3	3
114	Żyrardów	Va	K	0	0	0	0	0	0	0	0	0	0	0	0
115	Żyrardów	Va	M	0	0	1	1	0	0	1	1	0	0	2	2
116	Żyrardów	Va	M	1	1	0	0	1	1	1	1	0	0	3	3
117	Żyrardów	Va	M	1	0	0	0	0	0	0	0	0	0	1	0
118	Żyrardów	Va	M	0	0	1	1	0	0	1	1	0	0	2	2
119	Żyrardów	Va	M	0	0	1	1	1	1	1	1	0	0	3	3
120	Żyrardów	Va	K	1	1	0	0	0	0	1	1	0	0	2	2
121	Żyrardów	Va	K	1	1	0	0	0	0	0	0	0	0	1	1
122	Żyrardów	Va	K	0	0	1	1	1	1	1	1	0	0	3	3
123	Zamość 9	VII	K	0	0	1	1	1	1	1	1	0	0	3	3
124	Zamość 9	VII	K	1	0	1	1	0	1	1	1	0	0	3	3
125	Zamość 9	VII	K	1	1	1	1	1	1	1	1	0	0	4	4
126	Zamość 9	VII	K	1	1	1	1	1	0	0	0	0	0	3	2
127	Zamość 9	VII	K	0	0	1	1	0	0	1	1	0	0	2	2
128	Zamość 9	VII	K	1	1	1	1	0	0	0	0	0	0	2	2
129	Zamość 9	VII	K	0	0	1	1	1	1	1	1	0	0	3	3
130	Zamość 9	VII	K	0	0	1	1	1	1	1	1	0	0	3	3
131	Zamość 9	VII	K	1	1	1	1	1	1	1	1	0	0	4	4
132	Zamość 9	VII	K	1	1	1	1	0	0	1	1	0	0	3	3
133	Zamość 9	VII	K	1	1	1	1	1	0	1	1	0	0	4	3
134	Zamość 9	VII	M	1	1	1	1	1	1	1	1	1	1	5	5
135	Zamość 9	VII	M	1	1	1	1	0	0	1	1	0	0	3	3
136	Zamość 9	VII	M	1	1	1	1	0	0	1	1	0	0	3	3
137	Zamość 9	VII	M	1	1	1	1	1	1	1	1	1	1	5	5
138	Zamość 9	VII	M	0	0	1	1	1	1	0	0	0	0	2	2
139	Zamość 9	VII	M	1	1	1	1	1	1	1	1	1	1	5	5
140	Zamość 9	VII	K	0	0	1	1	1	1	1	1	0	0	3	3
141	Zamość 9	VII	M	0	0	1	1	1	0	1	1	0	0	3	2
142	Zamość 9	VII	M	1	1	0	0	0	0	1	0	0	0	2	1
143	Zamość 9	VII	M	1	1	0	0	0	0	0	0	0	0	1	1
144	Zamość 9	VII	M	0	0	1	1	1	1	1	1	0	0	3	3
145	Cicibór	VII	K	1	1	1	1	1	1	1	1	0	0	4	4
146	Cicibór	VII	M	1	1	1	1	1	0	0	1	0	0	3	3
147	Cicibór	VII	K	1	1	1	1	1	1	1	1	0	0	4	4
148	Cicibór	VII	K	1	1	1	1	1	0	0	1	0	0	3	3
149	Cicibór	VII	K	1	1	1	1	1	1	1	1	0	0	4	4
150	Cicibór	VII	M	0	0	1	1	1	1	1	1	0	0	3	3
151	Cicibór	VII	K	0	0	1	1	1	1	1	1	1	1	4	4
152	Cicibór	VII	M	1	1	1	1	1	1	1	1	1	1	5	5
153	Cicibór	VII	M	1	1	1	1	1	1	1	1	0	0	4	4
154	Cicibór	VII	K	1	1	1	1	1	1	1	1	0	0	4	4
155	Cicibór	VII	K	1	1	1	1	1	1	1	1	0	0	4	4
156	Cicibór	VII	M	0	1	1	1	1	1	1	1	0	0	3	4
157	Cicibór	VII	M	1	1	1	1	1	1	1	1	0	0	4	4
158	Cicibór	VII	K	0	0	1	1	1	1	1	1	1	1	4	4
159	Zamość 9	VIII	K	1	1	1	1	1	0	0	0	0	0	3	2
160	Zamość 9	VIII	K	1	1	1	1	1	0	0	0	0	0	3	2
161	Zamość 9	VIII	K	1	1	1	1	1	1	1	1	0	0	4	4
162	Zamość 9	VIII	K	0	0	1	1	1	0	1	1	0	0	3	2
163	Zamość 9	VIII	K	0	0	1	1	0	0	0	1	0	0	1	2
164	Zamość 9	VIII	M	0	0	1	1	1	1	1	1	0	0	3	3
165	Zamość 9	VIII	M	1	1	1	1	0	0	0	0	0	0	2	2
166	Zamość 9	VIII	M	0	0	1	1	1	1	0	0	0	0	2	2
167	Zamość 9	VIII	M	1	1	1	1	1	1	0	0	0	0	3	3
168	Zamość 9	VIII	M	1	1	0	0	1	1	1	1	1	0	4	3
169	Zamość 9	VIII	K	0	0	0	1	1	1	1	1	0	0	2	3
170	Zamość 9	VIII	K	1	1	1	1	0	0	1	1	0	0	3	3
171	Zamość 9	VIII	K	0	0	1	1	0	0	1	1	0	0	2	2
172	Zamość 9	VIII	K	1	1	1	1	0	0	1	1	0	0	3	3
173	Zamość 9	VIII	K	1	1	1	1	1	1	1	1	0	0	4	4
174	Cicibór	VIII	K	1	1	1	1	1	1	1	1	1	1	5	5
175	Cicibór	VIII	M	1	1	1	1	1	0	1	1	0	0	4	3
176	Cicibór	VIII	K	1	0	1	1	1	1	1	1	0	1	4	4
177	Cicibór	VIII	K	1	1	1	1	0	0	1	1	0	0	3	3
178	Cicibór	VIII	M	1	1	1	0	1	1	1	1	0	0	4	3
179	Cicibór	VIII	M	1	1	1	1	0	0	1	1	0	0	3	3
180	Nielisz	VIIIa	M	1	1	1	1	1	1	1	1	0	0	4	4
181	Nielisz	VIIIa	M	1	1	1	1	0	0	0	0	0	0	2	2
182	Nielisz	VIIIa	M	1	1	1	1	0	0	1	1	0	0	3	3
183	Nielisz	VIIIa	M	1	1	1	1	0	0	1	1	0	0	3	3
184	Nielisz	VIIIa	M	1	1	0	0	0	0	0	0	0	0	1	1
185	Nielisz	VIIIa	K	1	1	1	0	0	0	1	1	0	0	3	2
186	Nielisz	VIIIa	K	1	0	1	1	0	1	0	0	0	0	2	2
187	Nielisz	VIIIa	K	1	1	1	1	0	0	1	1	0	0	3	3
188	Nielisz	VIIIa	K	0	0	1	1	0	0	1	1	0	0	2	2
189	Nielisz	VIIIa	M	1	1	1	1	1	1	1	1	0	0	4	4
190	Nielisz	VIIIa	K	1	1	1	1	0	0	0	0	0	0	2	2
191	Nowe Zduny	IVA	M	1	0	1	1	0	1	1	1	0	0	3	3
192	Nowe Zduny	IVA	M	1	1	1	1	1	1	1	1	0	0	4	4
193	Nowe Zduny	IVA	M	1	1	1	1	1	1	1	1	0	0	4	4
194	Nowe Zduny	IVA	M	1	1	0	1	1	1	1	1	0	0	3	4
195	Nowe Zduny	IVA	K	0	1	1	0	0	0	1	1	0	0	2	2
196	Nowe Zduny	IVA	K	0	0	1	1	0	1	1	1	0	0	2	3
197	Nowe Zduny	IVA	K	0	1	1	1	1	1	1	1	1	1	4	5
198	Nowe Zduny	IVA	K	0	0	1	1	0	0	1	1	0	0	2	2
199	Nowe Zduny	IVA	K	1	1	1	1	0	0	1	1	0	0	3	3
200	Nowe Zduny	IVA	K	1	1	1	1	0	0	1	1	1	1	4	4
201	Nowe Zduny	IVA	M	1	1	1	1	1	1	1	1	0	1	4	5
202	Nowe Zduny	IVB	M	0	0	1	1	0	0	1	1	0	0	2	2
203	Nowe Zduny	IVB	M	0	0	1	1	0	0	0	0	0	0	1	1
204	Nowe Zduny	IVB	K	0	0	1	1	0	0	1	1	0	0	2	2
205	Nowe Zduny	IVB	K	0	0	0	0	0	0	0	0	0	0	0	0
206	Nowe Zduny	IVB	K	0	0	1	1	0	0	1	1	0	0	2	2
207	Nowe Zduny	IVB	K	0	0	1	1	0	0	1	1	0	0	2	2
208	Nowe Zduny	IVB	K	1	1	0	0	0	0	0	0	0	0	1	1
209	Nowe Zduny	IVB	K	0	0	1	1	0	0	1	1	0	0	2	2
210	Nowe Zduny	IVB	K	0	0	1	1	0	0	1	1	1	0	3	2
211	Nowe Zduny	IVB	K	1	1	1	1	0	0	1	1	0	0	3	3
212	Nowe Zduny	IVB	M	0	0	1	1	1	1	1	1	1	1	4	4

## Sheet: Throwing and catching
Throwing and catching
No.	Place of residence	Grade	Sex	Criterion 1		Criterion 2		Criterion 3		Criterion 4		Criterion 5		Total
				Expert 1	Expert 2	Expert 1	Expert 2	Expert 1	Expert 2	Expert 1	Expert 2	Expert 1	Expert 2	Expert 1	Expert 2
1	Kielce	I	M	0	0	0	0	1	1	0	0	0	0	1	1
2	Kielce	I	M	1	1	0	1	0	0	0	0	0	0	1	2
3	Kielce	I	K	1	1	0	0	1	1	0	0	0	0	2	2
4	Kielce	I	M	0	0	1	1	1	1	0	0	0	0	2	2
5	Kielce	I	M	1	1	0	0	1	1	0	0	0	0	2	2
6	Kielce	I	K	0	0	0	0	0	0	1	1	1	1	2	2
7	Kielce	I	M	0	0	1	1	1	1	0	0	0	0	2	2
8	Kielce	I	K	0	0	0	0	0	0	0	0	1	1	1	1
9	Kielce	I	K	1	1	0	0	1	1	1	1	1	1	4	4
10	Kielce	I	K	1	1	1	1	1	1	0	0	0	0	3	3
11	Kielce	I	K	0	0	0	0	0	0	0	0	0	0	0	0
12	Kielce	I	K	1	1	0	0	0	0	0	0	0	0	1	1
13	Kielce	I	K	0	0	0	0	0	0	0	0	0	0	0	0
14	Kielce	I	K	0	1	0	0	0	0	0	0	0	0	0	1
15	Kielce	I	K	0	1	0	0	1	1	0	0	0	0	1	2
16	Kielce	I	K	1	1	0	0	0	0	1	1	1	0	3	2
17	Kielce	I	K	1	1	0	0	0	0	0	0	0	0	1	1
18	Kielce	I	K	0	0	0	0	1	1	0	0	0	0	1	1
19	Zamość 9	I	K	0	0	0	0	0	0	1	1	0	0	1	1
20	Zamość 9	I	M	0	0	0	0	1	1	0	0	0	0	1	1
21	Zamość 9	I	M	0	0	0	0	1	1	0	0	0	0	1	1
22	Zamość 9	I	M	0	0	0	0	1	1	1	1	0	0	2	2
23	Zamość 9	I	K	0	0	1	1	1	1	0	0	0	0	2	2
24	Zamość 9	I	K	0	0	0	0	1	1	0	0	0	0	1	1
25	Zamość 9	I	K	0	0	0	0	0	0	0	0	0	0	0	0
26	Zamość 9	I	K	0	0	1	1	0	0	0	0	0	0	1	1
27	Zamość 9	I	M	0	0	1	1	1	1	0	0	0	0	2	2
28	Zamość 9	I	M	0	0	1	1	1	1	1	1	1	1	4	4
29	Zamość 9	I	K	0	0	0	0	1	1	0	0	0	0	1	1
30	Zamość 9	I	K	0	0	1	1	1	1	0	0	0	0	2	2
31	Zamość 9	I	K	0	0	0	0	0	0	0	0	0	0	0	0
32	Zamość 9	I	K	0	0	0	0	1	1	0	0	0	0	1	1
33	Zamość 9	I	M	0	0	1	1	1	1	0	0	0	0	2	2
34	Kielce	II	K	1	0	1	0	1	1	0	1	0	1	3	3
35	Kielce	II	M	0	0	1	1	1	1	1	1	0	0	3	3
36	Kielce	II	M	0	0	1	1	1	1	1	1	1	1	4	4
37	Kielce	II	K	0	0	0	0	1	1	1	1	1	1	3	3
38	Kielce	II	K	1	1	0	0	1	1	0	0	0	0	2	2
39	Kielce	II	M	0	0	0	0	1	1	0	0	0	0	1	1
40	Kielce	II	M	0	0	1	1	1	1	1	1	1	1	4	4
41	Kielce	II	K	1	1	1	1	0	0	1	1	1	1	4	4
42	Kielce	II	M	0	0	1	1	1	1	1	1	1	1	4	4
43	Kielce	II	M	1	1	0	0	1	1	0	0	0	0	2	2
44	Kielce	II	K	0	1	0	0	1	1	0	1	1	1	2	4
45	Kielce	II	M	1	1	0	0	1	1	0	0	0	0	2	2
46	Kielce	II	M	0	0	1	1	1	1	1	0	1	1	4	3
47	Kielce	II	M	0	0	1	1	1	1	0	0	0	0	2	2
48	Kielce	II	M	0	0	0	0	0	0	0	0	0	0	0	0
49	Kielce	II	M	1	1	0	0	1	1	0	0	0	0	2	2
50	Kielce	III	K	0	0	1	1	1	1	1	1	1	1	4	4
51	Kielce	III	K	1	1	1	1	1	1	1	1	1	1	5	5
52	Kielce	III	M	0	0	1	1	1	1	1	1	1	1	4	4
53	Kielce	III	K	1	1	0	0	1	1	0	0	0	0	2	2
54	Kielce	III	M	0	0	1	1	1	1	0	0	0	0	2	2
55	Kielce	III	K	0	0	0	0	0	0	1	1	1	1	2	2
56	Kielce	III	M	1	0	1	1	1	1	1	1	1	1	5	4
57	Kielce	III	K	0	0	1	1	1	1	1	1	1	1	4	4
58	Kielce	III	M	0	0	1	1	1	1	1	1	1	1	4	4
59	Kielce	III	M	0	0	1	1	1	1	1	1	1	1	4	4
60	Kielce	III	K	0	0	0	0	1	1	0	0	0	0	1	1
61	Kielce	III	M	1	1	0	0	1	1	1	1	1	1	4	4
62	Kielce	III	K	1	1	0	0	1	1	1	1	1	1	4	4
63	Kielce	III	K	0	0	0	0	1	1	1	1	1	1	3	3
64	Kielce	III	M	1	1	1	1	1	1	1	1	1	1	5	5
65	Kielce	III	M	0	0	0	0	1	1	0	1	1	0	2	2
66	Sławacinek	IV	K	0	0	0	0	1	1	0	0	1	1	2	2
67	Sławacinek	IV	M	0	0	1	1	0	0	0	0	1	1	2	2
68	Sławacinek	IV	K	1	1	0	0	0	0	0	0	0	0	1	1
69	Sławacinek	IV	K	1	1	0	0	1	1	0	0	0	0	2	2
70	Sławacinek	IV	M	0	0	1	0	1	1	0	1	0	0	2	2
71	Sławacinek	IV	M	0	0	0	0	1	1	0	0	1	1	2	2
72	Sławacinek	IV	K	1	1	1	1	0	0	0	0	0	0	2	2
73	Sławacinek	IV	K	1	1	0	0	1	1	1	1	0	1	3	4
74	Sławacinek	IV	M	1	1	0	0	1	1	0	0	1	1	3	3
75	Sławacinek	IV	M	0	0	1	1	1	1	0	0	0	0	2	2
76	Sławacinek	IV	M	0	0	1	1	1	1	0	0	0	0	2	2
77	Sławacinek	IV	K	1	1	0	0	1	1	0	0	1	1	3	3
78	Sławacinek	IV	K	0	0	0	0	1	1	1	1	0	0	2	2
79	Żyrardów	IVa	M	1	1	1	0	1	0	0	0	0	0	3	1
80	Żyrardów	IVa	M	0	0	1	1	1	1	0	0	0	0	2	2
81	Żyrardów	IVa	M	1	1	1	1	1	1	1	1	1	1	5	5
82	Żyrardów	IVa	K	1	1	0	0	1	1	0	0	0	0	2	2
83	Żyrardów	IVa	M	1	1	0	0	0	0	0	0	0	0	1	1
84	Żyrardów	IVa	K	0	0	0	0	1	1	0	0	0	0	1	1
85	Żyrardów	IVa	K	1	1	0	0	1	1	0	0	0	0	2	2
86	Żyrardów	IVa	K	1	1	1	1	1	1	0	0	1	1	4	4
87	Żyrardów	IVa	K	0	0	1	1	0	0	0	0	0	0	1	1
88	Żyrardów	IVa	M	0	0	0	0	0	0	0	0	1	1	1	1
89	Żyrardów	IVa	K	1	1	0	0	1	1	1	1	1	1	4	4
90	Żyrardów	IVa	M	1	1	1	1	1	1	0	0	0	0	3	3
91	Żyrardów	IVa	M	0	0	1	1	0	0	0	0	0	0	1	1
92	Żyrardów	IVa	M	0	0	0	0	0	0	0	0	0	0	0	0
93	Żyrardów	IVa	K	1	1	0	0	1	1	0	0	0	0	2	2
94	Żyrardów	IVa	K	1	1	0	0	1	1	0	0	0	0	2	2
95	Żyrardów	IVa	K	0	0	0	0	1	1	0	0	0	0	1	1
96	Żyrardów	IVa	K	0	0	0	0	0	0	0	0	0	0	0	0
97	Żyrardów	IVa	K	1	1	0	0	1	1	0	0	1	1	3	3
98	Żyrardów	IVa	K	0	0	0	0	0	0	0	0	0	0	0	0
99	Żyrardów	IVa	K	1	1	0	0	1	1	0	0	1	1	3	3
100	Żyrardów	IVa	K	1	1	0	0	1	1	0	0	1	1	3	3
101	Żyrardów	IVa	M	0	0	0	0	1	1	0	0	0	0	1	1
102	Żyrardów	IVa	M	0	0	1	1	1	1	1	1	1	1	4	4
103	Żyrardów	IVa	M	1	1	1	1	1	1	0	0	0	0	3	3
104	Żyrardów	IVa	M	0	0	1	1	1	0	0	1	0	0	2	2
105	Żyrardów	IVa	M	0	0	1	1	1	1	0	0	1	1	3	3
106	Żyrardów	IVa	M	0	0	0	0	1	1	0	0	1	1	2	2
107	Żyrardów	IVa	M	0	0	1	1	1	1	0	1	0	1	2	4
108	Żyrardów	IVa	K	1	1	0	0	1	1	0	0	0	0	2	2
109	Żyrardów	IVa	M	0	0	1	1	1	1	1	1	1	0	4	3
110	Sławacinek	V	M	0	0	1	1	1	1	1	1	1	1	4	4
111	Sławacinek	V	M	0	0	1	1	1	1	1	1	1	1	4	4
112	Żyrardów	Va	K	1	1	0	0	1	1	0	0	0	0	2	2
113	Żyrardów	Va	K	1	1	0	0	1	1	1	1	1	1	4	4
114	Żyrardów	Va	K	0	0	0	0	1	1	0	0	0	0	1	1
115	Żyrardów	Va	M	1	1	0	0	1	1	1	1	0	0	3	3
116	Żyrardów	Va	M	1	1	0	0	1	1	1	1	0	0	3	3
117	Żyrardów	Va	M	0	0	1	1	1	1	1	1	1	1	4	4
118	Żyrardów	Va	M	1	1	1	1	1	1	0	0	0	0	3	3
119	Żyrardów	Va	M	1	1	1	1	1	1	0	0	0	0	3	3
120	Żyrardów	Va	K	1	1	0	0	0	0	0	0	0	0	1	1
121	Żyrardów	Va	K	1	1	0	0	1	1	0	0	1	1	3	3
122	Żyrardów	Va	K	0	0	1	1	1	1	0	0	1	1	3	3
123	Zamość 9	VII	K	0	0	1	1	1	1	0	0	1	1	3	3
124	Zamość 9	VII	K	0	0	1	1	1	1	0	0	0	0	2	2
125	Zamość 9	VII	K	0	0	1	1	1	1	0	0	1	1	3	3
126	Zamość 9	VII	K	0	0	0	0	1	1	0	0	1	1	2	2
127	Zamość 9	VII	K	0	0	1	1	1	1	0	0	1	1	3	3
128	Zamość 9	VII	K	0	0	1	1	1	1	0	0	1	1	3	3
129	Zamość 9	VII	K	0	0	1	1	1	1	0	0	1	1	3	3
130	Zamość 9	VII	K	0	0	1	1	1	1	1	1	1	1	4	4
131	Zamość 9	VII	K	0	0	0	0	1	1	0	0	1	1	2	2
132	Zamość 9	VII	K	0	0	0	0	1	1	0	0	1	1	2	2
133	Zamość 9	VII	K	0	0	0	0	1	1	0	0	0	0	1	1
134	Zamość 9	VII	M	0	0	1	1	1	1	0	0	1	0	3	2
135	Zamość 9	VII	M	0	0	0	0	1	1	1	0	1	0	3	1
136	Zamość 9	VII	M	0	0	0	1	1	1	0	0	1	1	2	3
137	Zamość 9	VII	M	0	0	1	1	1	1	0	0	1	1	3	3
138	Zamość 9	VII	M	0	0	0	0	1	1	1	1	1	1	3	3
139	Zamość 9	VII	M	0	0	1	1	1	1	1	1	1	1	4	4
140	Zamość 9	VII	K	0	0	1	1	1	1	0	0	0	0	2	2
141	Zamość 9	VII	M	0	0	0	0	1	1	0	0	0	0	1	1
142	Zamość 9	VII	M	0	0	1	1	1	1	0	0	1	1	3	3
143	Zamość 9	VII	M	1	1	0	0	1	1	0	0	0	0	2	2
144	Zamość 9	VII	M	0	0	1	1	1	1	0	0	0	0	2	2
145	Cicibór	VII	K	1	1	0	0	1	1	1	0	0	0	3	2
146	Cicibór	VII	M	0	0	1	1	1	1	0	0	1	1	3	3
147	Cicibór	VII	K	1	1	1	0	1	1	0	0	1	1	4	3
148	Cicibór	VII	K	0	0	1	1	1	1	0	0	1	1	3	3
149	Cicibór	VII	K	0	0	0	0	1	1	1	1	1	1	3	3
150	Cicibór	VII	M	0	1	1	1	1	1	1	1	1	1	4	5
151	Cicibór	VII	K	0	0	0	0	1	1	0	0	0	0	1	1
152	Cicibór	VII	M	0	0	1	1	0	0	0	0	1	1	2	2
153	Cicibór	VII	M	0	0	0	0	1	1	1	1	1	1	3	3
154	Cicibór	VII	K	0	0	0	0	1	1	0	0	0	0	1	1
155	Cicibór	VII	K	1	1	0	0	1	1	0	0	0	0	2	2
156	Cicibór	VII	M	1	1	0	0	0	0	0	0	1	1	2	2
157	Cicibór	VII	M	0	0	1	1	1	1	0	0	0	0	2	2
158	Cicibór	VII	K	1	1	0	0	1	1	0	0	1	1	3	3
159	Zamość 9	VIII	K	0	0	1	1	1	1	0	0	0	0	2	2
160	Zamość 9	VIII	K	0	0	1	1	1	1	0	0	1	1	3	3
161	Zamość 9	VIII	K	0	0	1	1	1	1	0	0	1	1	3	3
162	Zamość 9	VIII	K	0	0	1	1	1	1	0	0	0	0	2	2
163	Zamość 9	VIII	K	0	0	1	1	1	1	0	0	0	0	2	2
164	Zamość 9	VIII	M	0	0	1	0	1	1	0	0	1	1	3	2
165	Zamość 9	VIII	M	1	1	0	0	1	1	0	0	0	0	2	2
166	Zamość 9	VIII	M	0	0	1	1	1	1	0	0	0	0	2	2
167	Zamość 9	VIII	M	0	0	1	1	1	1	0	0	1	1	3	3
168	Zamość 9	VIII	M	0	0	1	1	1	1	0	0	1	0	3	2
169	Zamość 9	VIII	K	0	0	1	1	1	1	0	0	0	0	2	2
170	Zamość 9	VIII	K	0	0	1	1	1	1	0	0	0	0	2	2
171	Zamość 9	VIII	K	0	0	1	1	1	1	0	0	0	0	2	2
172	Zamość 9	VIII	K	0	0	1	1	1	1	0	0	0	0	2	2
173	Zamość 9	VIII	K	0	0	1	1	1	1	0	0	0	0	2	2
174	Cicibór	VIII	K	0	0	0	0	1	1	0	0	0	0	1	1
175	Cicibór	VIII	M	0	0	1	1	1	1	0	0	1	1	3	3
176	Cicibór	VIII	K	0	0	1	1	1	1	0	0	0	0	2	2
177	Cicibór	VIII	K	0	1	0	0	0	0	0	0	1	0	1	1
178	Cicibór	VIII	M	0	0	1	1	1	1	1	1	1	1	4	4
179	Cicibór	VIII	M	1	1	0	0	1	1	0	0	0	0	2	2
180	Nielisz	VIIIa	M	0	0	0	0	1	1	0	0	0	0	1	1
181	Nielisz	VIIIa	M	0	0	0	0	1	1	0	0	0	0	1	1
182	Nielisz	VIIIa	M	0	0	0	1	1	1	0	0	1	1	2	3
183	Nielisz	VIIIa	M	0	0	0	0	1	1	0	0	1	0	2	1
184	Nielisz	VIIIa	M	1	1	0	0	1	1	0	0	1	1	3	3
185	Nielisz	VIIIa	K	0	0	0	0	1	1	0	0	1	1	2	2
186	Nielisz	VIIIa	K	0	0	1	1	1	1	0	0	1	1	3	3
187	Nielisz	VIIIa	K	0	0	1	1	1	1	0	0	1	1	3	3
188	Nielisz	VIIIa	K	0	0	1	1	1	1	0	0	1	1	3	3
189	Nielisz	VIIIa	M	0	0	1	1	1	1	1	1	1	1	4	4
190	Nielisz	VIIIa	K	0	0	0	0	1	1	0	0	1	1	2	2
191	Nowe Zduny	IVA	M	1	1	0	0	1	1	0	0	1	1	3	3
192	Nowe Zduny	IVA	M	0	0	1	1	1	1	0	0	1	1	3	3
193	Nowe Zduny	IVA	M	0	0	0	0	1	1	0	0	0	0	1	1
194	Nowe Zduny	IVA	M	1	1	0	0	1	1	1	1	1	1	4	4
195	Nowe Zduny	IVA	K	1	1	0	0	0	0	0	0	0	0	1	1
196	Nowe Zduny	IVA	K	0	0	0	0	1	1	0	0	0	0	1	1
197	Nowe Zduny	IVA	K	0	0	0	0	1	1	1	1	1	1	3	3
198	Nowe Zduny	IVA	K	0	0	0	0	1	1	0	0	1	1	2	2
199	Nowe Zduny	IVA	K	0	0	0	1	1	1	0	0	0	0	1	2
200	Nowe Zduny	IVA	K	0	0	0	0	1	1	1	1	0	0	2	2
201	Nowe Zduny	IVA	M	0	0	0	0	1	1	0	0	1	1	2	2
202	Nowe Zduny	IVB	M	1	1	1	1	1	1	1	1	1	1	5	5
203	Nowe Zduny	IVB	M	1	1	1	1	1	1	1	1	1	1	5	5
204	Nowe Zduny	IVB	K	1	1	1	1	1	1	0	0	0	0	3	3
205	Nowe Zduny	IVB	K	0	0	0	0	1	1	0	0	0	0	1	1
206	Nowe Zduny	IVB	K	1	1	0	0	0	0	0	0	1	1	2	2
207	Nowe Zduny	IVB	K	1	1	1	1	0	0	0	0	0	0	2	2
208	Nowe Zduny	IVB	K	1	1	1	1	1	1	0	0	0	0	3	3
209	Nowe Zduny	IVB	K	0	0	0	0	1	1	0	0	0	0	1	1
210	Nowe Zduny	IVB	K	1	1	0	0	1	1	0	0	1	1	3	3
211	Nowe Zduny	IVB	K	1	1	0	0	1	1	0	0	0	0	2	2
212	Nowe Zduny	IVB	M	1	1	0	0	1	1	0	0	1	1	3	3

## Sheet: Kicking and stopping a ball
Kicking and stopping a ball
No.	Place of residence	Grade	Sex	Criterion 1		Criterion 2		Criterion 3		Criterion 4		Criterion 5		Total
				Expert 1	Expert 2	Expert 1	Expert 2	Expert 1	Expert 2	Expert 1	Expert 2	Expert 1	Expert 2	Expert 1	Expert 2
1	Kielce	I	M	0	0	1	1	0	0	1	1	0	0	2	2
2	Kielce	I	M	1	0	1	1	0	0	1	1	0	0	3	2
3	Kielce	I	K	1	1	1	1	0	0	1	1	0	0	3	3
4	Kielce	I	M	1	1	1	1	0	0	1	1	0	0	3	3
5	Kielce	I	M	1	1	1	1	1	1	1	1	1	1	5	5
6	Kielce	I	K	0	0	1	1	0	0	1	1	0	0	2	2
7	Kielce	I	M	0	0	0	0	1	1	1	1	1	1	3	3
8	Kielce	I	K	0	0	0	0	1	1	1	1	1	1	3	3
9	Kielce	I	K	0	0	0	0	0	0	1	1	0	0	1	1
10	Kielce	I	K	0	0	0	0	0	0	1	1	0	0	1	1
11	Kielce	I	K	1	1	0	0	1	1	1	1	0	0	3	3
12	Kielce	I	K	0	0	1	0	0	0	1	1	0	0	2	1
13	Kielce	I	K	1	1	0	0	1	1	1	1	1	1	4	4
14	Kielce	I	K	0	0	0	0	0	0	1	0	0	0	1	0
15	Kielce	I	K	0	1	0	0	0	0	1	1	0	0	1	2
16	Kielce	I	K	1	1	0	1	0	0	0	1	0	0	1	3
17	Kielce	I	K	1	1	1	1	0	0	1	1	0	0	3	3
18	Kielce	I	K	0	0	0	0	1	1	1	1	0	0	2	2
19	Zamość 9	I	K	0	0	1	1	0	0	1	1	0	0	2	2
20	Zamość 9	I	M	1	1	1	1	1	1	1	1	0	0	4	4
21	Zamość 9	I	M	1	1	1	1	1	0	0	1	0	0	3	3
22	Zamość 9	I	M	0	0	1	1	1	1	1	1	0	0	3	3
23	Zamość 9	I	K	0	0	1	1	0	0	1	1	0	0	2	2
24	Zamość 9	I	K	1	1	1	1	1	1	1	1	1	1	5	5
25	Zamość 9	I	K	1	1	0	0	0	0	1	1	0	0	2	2
26	Zamość 9	I	K	0	0	0	0	0	0	1	1	0	0	1	1
27	Zamość 9	I	M	1	1	1	1	1	1	0	0	0	0	3	3
28	Zamość 9	I	M	1	1	1	1	1	1	1	1	1	1	5	5
29	Zamość 9	I	K	0	0	0	0	0	0	1	1	0	0	1	1
30	Zamość 9	I	K	1	0	1	1	0	0	1	1	0	0	3	2
31	Zamość 9	I	K	0	0	0	0	0	0	1	1	0	0	1	1
32	Zamość 9	I	K	0	0	0	0	1	1	1	1	1	1	3	3
33	Zamość 9	I	M	1	1	1	1	1	1	1	1	0	0	4	4
34	Kielce	II	K	1	1	0	1	1	0	1	1	0	0	3	3
35	Kielce	II	M	1	1	1	1	1	1	1	1	1	1	5	5
36	Kielce	II	M	1	0	1	1	0	0	1	1	0	0	3	2
37	Kielce	II	K	1	1	1	1	0	1	1	1	1	1	4	5
38	Kielce	II	K	1	1	0	0	1	1	1	1	1	1	4	4
39	Kielce	II	M	0	0	0	0	1	1	1	1	1	1	3	3
40	Kielce	II	M	1	1	1	1	1	1	1	1	1	1	5	5
41	Kielce	II	K	1	1	0	0	1	1	1	1	0	0	3	3
42	Kielce	II	M	1	1	1	1	0	0	1	1	1	0	4	3
43	Kielce	II	M	1	1	1	1	1	1	1	1	1	1	5	5
44	Kielce	II	K	1	1	1	1	1	1	1	1	1	1	5	5
45	Kielce	II	M	1	1	0	1	1	0	1	1	1	1	4	4
46	Kielce	II	M	0	0	1	1	1	1	1	1	1	1	4	4
47	Kielce	II	M	1	1	1	1	1	1	1	1	1	1	5	5
48	Kielce	II	M	1	0	1	1	0	0	1	1	0	0	3	2
49	Kielce	II	M	1	1	1	1	0	0	1	1	0	0	3	3
50	Kielce	III	K	0	1	1	1	1	0	1	1	1	0	4	3
51	Kielce	III	K	0	0	0	0	0	0	1	1	0	0	1	1
52	Kielce	III	M	1	1	1	1	1	1	1	1	1	1	5	5
53	Kielce	III	K	0	0	1	1	1	1	1	1	1	1	4	4
54	Kielce	III	M	1	1	0	0	1	1	1	1	1	1	4	4
55	Kielce	III	K	0	0	1	1	1	1	1	1	1	1	4	4
56	Kielce	III	M	1	1	1	1	1	1	1	1	1	1	5	5
57	Kielce	III	K	1	1	1	1	0	0	1	1	0	0	3	3
58	Kielce	III	M	1	1	1	1	1	1	1	1	1	1	5	5
59	Kielce	III	M	0	0	1	1	0	0	1	1	0	0	2	2
60	Kielce	III	K	0	0	1	1	0	0	1	1	0	0	2	2
61	Kielce	III	M	1	1	1	1	1	1	1	1	1	1	5	5
62	Kielce	III	K	0	0	0	1	1	0	1	1	0	0	2	2
63	Kielce	III	K	0	0	0	0	1	1	1	1	1	1	3	3
64	Kielce	III	M	0	0	1	1	1	1	1	1	1	1	4	4
65	Kielce	III	M	0	0	0	0	1	1	1	1	1	1	3	3
66	Sławacinek	IV	K	0	0	0	0	1	1	1	1	0	0	2	2
67	Sławacinek	IV	M	1	1	1	1	1	1	1	1	0	0	4	4
68	Sławacinek	IV	K	0	0	0	0	0	0	1	1	0	0	1	1
69	Sławacinek	IV	K	0	0	1	1	1	1	1	1	0	0	3	3
70	Sławacinek	IV	M	1	1	1	1	1	1	1	1	0	0	4	4
71	Sławacinek	IV	M	0	0	1	1	1	1	1	1	0	0	3	3
72	Sławacinek	IV	K	0	0	0	0	1	1	0	0	0	0	1	1
73	Sławacinek	IV	K	1	1	0	0	0	0	0	0	0	0	1	1
74	Sławacinek	IV	M	0	1	1	1	1	1	0	0	1	1	3	4
75	Sławacinek	IV	M	0	0	0	0	1	1	1	1	0	0	2	2
76	Sławacinek	IV	M	1	1	1	1	1	1	1	1	0	0	4	4
77	Sławacinek	IV	K	1	1	0	0	1	1	0	0	0	0	2	2
78	Sławacinek	IV	K	0	0	0	0	0	0	0	0	0	0	0	0
79	Żyrardów	IVa	M	1	1	1	1	1	1	1	1	1	1	5	5
80	Żyrardów	IVa	M	1	1	1	1	1	1	0	0	1	1	4	4
81	Żyrardów	IVa	M	0	0	0	0	1	1	1	1	0	0	2	2
82	Żyrardów	IVa	K	0	0	0	0	1	1	0	0	1	1	2	2
83	Żyrardów	IVa	M	1	1	0	0	1	1	0	0	1	1	3	3
84	Żyrardów	IVa	K	1	1	1	1	1	1	1	1	0	0	4	4
85	Żyrardów	IVa	K	0	0	0	0	1	1	0	0	0	0	1	1
86	Żyrardów	IVa	K	0	0	0	0	1	1	0	0	1	1	2	2
87	Żyrardów	IVa	K	0	0	0	0	1	1	1	1	0	0	2	2
88	Żyrardów	IVa	M	0	0	0	0	1	1	0	0	1	1	2	2
89	Żyrardów	IVa	K	0	0	0	0	1	1	1	1	0	0	2	2
90	Żyrardów	IVa	M	0	0	1	1	1	1	1	1	0	0	3	3
91	Żyrardów	IVa	M	0	0	1	1	1	1	0	1	0	0	2	3
92	Żyrardów	IVa	M	1	1	0	0	1	1	0	0	0	0	2	2
93	Żyrardów	IVa	K	0	0	0	0	1	1	0	0	0	0	1	1
94	Żyrardów	IVa	K	1	0	0	0	0	0	0	0	0	0	1	0
95	Żyrardów	IVa	K	1	1	0	0	1	1	0	0	0	0	2	2
96	Żyrardów	IVa	K	0	0	0	0	1	1	1	0	0	1	2	2
97	Żyrardów	IVa	K	0	0	0	0	1	1	1	1	1	1	3	3
98	Żyrardów	IVa	K	1	1	0	0	1	1	0	0	0	0	2	2
99	Żyrardów	IVa	K	0	0	0	0	1	1	0	0	1	1	2	2
100	Żyrardów	IVa	K	0	0	0	0	1	1	0	0	1	1	2	2
101	Żyrardów	IVa	M	0	0	0	0	1	1	1	1	0	0	2	2
102	Żyrardów	IVa	M	0	1	0	0	1	1	0	0	1	1	2	3
103	Żyrardów	IVa	M	1	1	0	0	1	1	1	1	0	0	3	3
104	Żyrardów	IVa	M	0	0	0	1	1	1	0	0	1	1	2	3
105	Żyrardów	IVa	M	1	1	1	1	1	1	0	0	0	0	3	3
106	Żyrardów	IVa	M	0	0	1	1	1	1	1	1	0	0	3	3
107	Żyrardów	IVa	M	1	1	1	1	1	1	1	1	0	0	4	4
108	Żyrardów	IVa	K	0	0	0	0	1	1	0	0	1	1	2	2
109	Żyrardów	IVa	M	1	1	1	1	1	1	1	1	0	0	4	4
110	Sławacinek	V	M	1	1	1	1	1	1	1	1	1	1	5	5
111	Sławacinek	V	M	1	1	1	1	1	1	1	1	0	0	4	4
112	Żyrardów	Va	K	0	0	0	0	0	0	0	0	0	0	0	0
113	Żyrardów	Va	K	0	0	0	0	1	1	0	0	0	0	1	1
114	Żyrardów	Va	K	1	0	0	0	1	1	0	0	0	0	2	1
115	Żyrardów	Va	M	1	1	1	1	0	0	1	1	1	0	4	3
116	Żyrardów	Va	M	1	1	1	1	1	1	1	1	0	0	4	4
117	Żyrardów	Va	M	1	1	1	1	1	1	1	1	0	0	4	4
118	Żyrardów	Va	M	1	0	1	1	0	0	0	1	0	0	2	2
119	Żyrardów	Va	M	1	1	1	1	1	1	1	1	1	1	5	5
120	Żyrardów	Va	K	1	1	0	0	0	1	0	0	0	0	1	2
121	Żyrardów	Va	K	0	0	0	0	1	1	0	0	0	0	1	1
122	Żyrardów	Va	K	0	0	0	0	0	0	1	1	0	0	1	1
123	Zamość 9	VII	K	1	1	0	0	1	1	0	0	0	0	2	2
124	Zamość 9	VII	K	0	0	0	0	1	1	0	0	1	0	2	1
125	Zamość 9	VII	K	1	1	1	1	1	1	1	1	0	0	4	4
126	Zamość 9	VII	K	1	1	1	1	1	1	1	1	0	1	4	5
127	Zamość 9	VII	K	1	1	1	1	1	1	1	1	0	0	4	4
128	Zamość 9	VII	K	0	0	1	1	1	1	0	0	1	1	3	3
129	Zamość 9	VII	K	1	1	1	1	1	1	1	1	0	0	4	4
130	Zamość 9	VII	K	1	1	1	1	1	1	1	1	0	0	4	4
131	Zamość 9	VII	K	0	0	0	0	1	1	0	0	0	0	1	1
132	Zamość 9	VII	K	1	1	0	0	0	0	0	0	0	0	1	1
133	Zamość 9	VII	K	1	1	0	1	1	1	1	0	0	0	3	3
134	Zamość 9	VII	M	1	1	1	1	1	1	1	1	1	1	5	5
135	Zamość 9	VII	M	1	1	1	1	0	0	1	1	0	0	3	3
136	Zamość 9	VII	M	0	0	1	1	1	1	1	1	0	0	3	3
137	Zamość 9	VII	M	1	1	1	1	1	1	1	1	1	1	5	5
138	Zamość 9	VII	M	0	0	1	1	1	1	1	1	0	1	3	4
139	Zamość 9	VII	M	1	1	1	1	0	0	1	1	0	0	3	3
140	Zamość 9	VII	K	1	1	1	1	1	1	1	1	0	0	4	4
141	Zamość 9	VII	M	1	1	1	1	1	1	1	1	0	0	4	4
142	Zamość 9	VII	M	1	1	1	1	1	1	1	1	0	0	4	4
143	Zamość 9	VII	M	1	1	1	1	0	0	0	0	0	0	2	2
144	Zamość 9	VII	M	1	1	1	1	0	0	1	1	0	0	3	3
145	Cicibór	VII	K	1	1	1	1	0	0	1	1	0	0	3	3
146	Cicibór	VII	M	1	1	1	1	1	1	1	1	0	0	4	4
147	Cicibór	VII	K	1	1	1	1	1	1	1	1	0	0	4	4
148	Cicibór	VII	K	1	1	1	1	0	0	0	0	0	0	2	2
149	Cicibór	VII	K	1	1	1	1	1	1	0	0	0	0	3	3
150	Cicibór	VII	M	1	1	1	1	0	0	0	0	0	0	2	2
151	Cicibór	VII	K	1	1	1	1	1	1	1	1	1	1	5	5
152	Cicibór	VII	M	1	1	0	0	1	1	1	1	0	0	3	3
153	Cicibór	VII	M	1	1	0	0	1	1	1	1	0	0	3	3
154	Cicibór	VII	K	1	0	0	0	1	1	1	1	1	1	4	3
155	Cicibór	VII	K	0	0	1	1	0	0	0	0	0	0	1	1
156	Cicibór	VII	M	1	1	1	1	1	1	1	1	0	0	4	4
157	Cicibór	VII	M	1	1	1	1	1	1	1	1	0	0	4	4
158	Cicibór	VII	K	1	1	1	1	1	1	1	1	0	0	4	4
159	Zamość 9	VIII	K	1	1	1	1	0	0	1	1	1	1	4	4
160	Zamość 9	VIII	K	1	1	1	1	1	1	1	1	0	0	4	4
161	Zamość 9	VIII	K	1	1	0	0	0	0	1	1	0	0	2	2
162	Zamość 9	VIII	K	1	1	1	1	0	0	0	0	0	0	2	2
163	Zamość 9	VIII	K	1	1	1	1	1	1	1	1	1	1	5	5
164	Zamość 9	VIII	M	0	0	1	1	1	1	1	1	0	0	3	3
165	Zamość 9	VIII	M	1	0	1	1	0	0	1	1	1	1	4	3
166	Zamość 9	VIII	M	1	1	1	1	1	1	1	1	0	0	4	4
167	Zamość 9	VIII	M	1	0	1	1	1	1	1	1	1	1	5	4
168	Zamość 9	VIII	M	1	1	1	1	1	0	1	1	0	1	4	4
169	Zamość 9	VIII	K	0	0	0	0	1	1	1	1	0	0	2	2
170	Zamość 9	VIII	K	1	1	1	1	0	0	1	1	0	0	3	3
171	Zamość 9	VIII	K	0	0	0	1	1	1	1	1	0	0	2	3
172	Zamość 9	VIII	K	1	0	1	1	1	1	0	0	0	0	3	2
173	Zamość 9	VIII	K	0	0	0	0	1	1	0	0	0	0	1	1
174	Cicibór	VIII	K	0	0	1	1	1	1	1	1	1	1	4	4
175	Cicibór	VIII	M	1	1	1	1	1	1	0	0	0	0	3	3
176	Cicibór	VIII	K	1	1	1	1	1	1	1	1	1	1	5	5
177	Cicibór	VIII	K	0	0	1	1	0	0	0	0	0	0	1	1
178	Cicibór	VIII	M	1	1	1	1	1	1	1	1	1	1	5	5
179	Cicibór	VIII	M	1	1	1	1	1	1	1	1	0	0	4	4
180	Nielisz	VIIIa	M	0	0	1	1	1	1	1	1	0	1	3	4
181	Nielisz	VIIIa	M	0	1	1	1	1	1	1	1	0	0	3	4
182	Nielisz	VIIIa	M	1	1	1	1	1	1	1	1	0	0	4	4
183	Nielisz	VIIIa	M	1	1	1	1	1	1	1	1	0	0	4	4
184	Nielisz	VIIIa	M	0	0	1	1	1	1	1	1	1	1	4	4
185	Nielisz	VIIIa	K	1	1	1	1	1	1	1	1	0	0	4	4
186	Nielisz	VIIIa	K	0	0	1	0	1	1	0	0	0	1	2	2
187	Nielisz	VIIIa	K	0	0	1	1	1	1	0	0	1	1	3	3
188	Nielisz	VIIIa	K	1	1	1	1	1	1	0	0	1	1	4	4
189	Nielisz	VIIIa	M	1	1	0	1	1	1	1	1	1	1	4	5
190	Nielisz	VIIIa	K	1	1	1	1	1	1	1	1	0	0	4	4
191	Nowe Zduny	IVA	M	0	0	0	0	1	1	0	0	0	0	1	1
192	Nowe Zduny	IVA	M	0	0	1	1	1	1	1	1	1	1	4	4
193	Nowe Zduny	IVA	M	1	1	1	1	1	1	1	1	0	0	4	4
194	Nowe Zduny	IVA	M	1	1	1	1	1	1	1	1	0	0	4	4
195	Nowe Zduny	IVA	K	1	1	1	1	1	1	0	0	0	0	3	3
196	Nowe Zduny	IVA	K	1	1	0	0	1	1	1	1	0	1	3	4
197	Nowe Zduny	IVA	K	1	1	1	1	1	1	1	1	0	0	4	4
198	Nowe Zduny	IVA	K	1	1	0	0	0	0	1	1	0	0	2	2
199	Nowe Zduny	IVA	K	1	1	0	0	0	0	1	1	0	0	2	2
200	Nowe Zduny	IVA	K	0	0	1	1	1	1	1	1	1	1	4	4
201	Nowe Zduny	IVA	M	0	0	1	0	1	1	1	1	0	0	3	2
202	Nowe Zduny	IVB	M	0	0	1	1	1	1	1	1	0	0	3	3
203	Nowe Zduny	IVB	M	0	0	1	1	0	0	0	0	0	0	1	1
204	Nowe Zduny	IVB	K	0	0	1	1	1	1	0	0	0	0	2	2
205	Nowe Zduny	IVB	K	0	0	1	1	0	0	0	0	1	1	2	2
206	Nowe Zduny	IVB	K	0	0	0	0	1	1	0	0	0	0	1	1
207	Nowe Zduny	IVB	K	0	0	0	0	1	1	0	0	0	0	1	1
208	Nowe Zduny	IVB	K	0	0	0	0	1	0	0	0	0	0	1	0
209	Nowe Zduny	IVB	K	1	1	1	1	1	1	1	1	0	0	4	4
210	Nowe Zduny	IVB	K	0	0	0	0	1	1	0	0	0	0	1	1
211	Nowe Zduny	IVB	K	0	0	0	0	1	1	0	0	0	0	1	1
212	Nowe Zduny	IVB	M	1	1	0	0	1	1	1	1	0	1	3	4
