# Supplementary material for: The fus test: a promising tool for evaluating fundamental motor skills in children and adolescents
Source: BMC Public Health. 2023 Oct 3;23:1912. doi: 10.1186/s12889-023-16843-w (PMC10548572; doi:10.1186/s12889-023-16843-w)
Supplement: Supplementary file 4 — Supplementary Material 4 [file 12889_2023_16843_MOESM4_ESM.xlsx]

## Sheet: Hurdles
Hurdles
No.	Place of residence	Grade	Sex	Criterion 1				Criterion 2				Criterion 3				Criterion 4				Criterion 5				Total
				Expert 1	Expert 1, one month later	Expert 2	Expert 2, one month later	Expert 1	Expert 1, one month later	Expert 2	Expert 2, one month later	Expert 1	Expert 1, one month later	Expert 2	Expert 2, one month later	Expert 1	Expert 1, one month later	Expert 2	Expert 2, one month later	Expert 1	Expert 1, one month later	Expert 2	Expert 2, one month later	Expert 1	Expert 1, one month later	Expert 2	Expert 2, one month later
1	Zamość 9	I	K (=girl)	1	1	1	1	1	1	1	1	0	0	0	0	1	1	1	1	1	1	1	1	4	4	4	4
2	Zamość 9	I	M (=boy)	0	0	0	0	0	0	0	0	1	1	1	1	1	1	1	1	1	1	1	1	3	3	3	3
3	Zamość 9	I	M	0	0	0	0	0	0	0	1	0	0	0	0	1	1	1	0	0	0	0	1	1	1	1	2
4	Zamość 9	I	M	0	0	0	1	0	0	1	1	0	0	0	0	1	1	1	1	1	1	1	1	2	2	3	4
5	Zamość 9	I	K	0	0	0	0	0	0	0	0	0	0	0	0	0	0	0	0	0	0	0	0	0	0	0	0
6	Zamość 9	I	K	0	0	0	0	0	0	0	0	0	0	0	0	0	0	0	0	0	0	0	0	0	0	0	0
7	Zamość 9	I	K	0	0	0	0	0	0	0	0	0	0	0	0	0	0	0	0	0	0	0	0	0	0	0	0
8	Zamość 9	I	K	0	0	0	0	0	0	0	0	0	0	0	0	0	0	0	0	0	0	0	0	0	0	0	0
9	Zamość 9	I	M	0	0	0	0	0	0	0	1	0	0	0	0	0	0	0	0	0	0	0	0	0	0	0	1
10	Zamość 9	I	M	0	0	0	0	0	0	0	1	0	1	0	1	1	1	1	1	0	1	1	1	1	3	2	4
11	Zamość 9	I	K	0	0	0	0	0	0	0	0	0	0	0	0	0	0	0	0	0	0	0	0	0	0	0	0
12	Zamość 9	I	K	1	1	0	1	0	0	0	0	0	0	0	0	1	1	1	1	0	0	0	0	2	2	1	2
13	Zamość 9	I	K	1	1	1	1	1	1	1	1	1	1	1	1	0	0	0	0	0	0	0	0	3	3	3	3
14	Zamość 9	I	K	0	0	0	0	0	0	0	0	0	0	0	0	0	0	0	0	0	0	0	0	0	0	0	0
15	Zamość 9	I	M	0	0	0	0	0	0	0	0	0	0	0	0	0	0	0	0	0	0	0	0	0	0	0	0
16	Kielce	II	K	1	1	1	1	1	1	1	1	0	0	1	1	1	1	1	1	1	0	1	1	4	3	5	5
17	Kielce	II	M	1	1	1	1	1	1	1	1	0	0	1	1	1	1	1	1	1	1	1	1	4	4	5	5
18	Kielce	II	M	0	0	0	0	0	0	0	0	0	0	0	0	0	0	0	0	0	0	0	0	0	0	0	0
19	Kielce	II	K	1	0	1	1	0	1	1	1	0	1	1	1	1	1	1	1	1	1	1	1	3	4	5	5
20	Kielce	II	K	0	0	0	0	0	0	0	0	0	0	0	0	0	0	1	1	1	1	0	0	1	1	1	1
21	Kielce	II	M	0	0	0	0	0	0	0	0	0	0	0	0	1	1	1	1	0	0	0	0	1	1	1	1
22	Kielce	II	M	0	0	0	0	0	0	0	0	0	0	0	0	1	1	1	1	1	1	1	1	2	2	2	2
23	Kielce	II	K	0	0	1	1	0	0	0	0	0	0	0	0	0	0	0	0	0	0	0	0	0	0	1	1
24	Kielce	II	M	0	0	0	0	0	0	0	0	0	0	0	0	1	1	1	1	1	1	0	0	2	2	1	1
25	Kielce	II	M	0	0	0	0	0	0	0	0	0	0	0	0	1	1	1	1	0	0	0	0	1	1	1	1
26	Kielce	II	K	0	0	0	0	0	0	0	0	0	0	0	0	1	1	1	1	1	1	0	0	2	2	1	1
27	Kielce	II	M	0	0	0	0	0	0	0	0	0	0	0	0	1	1	1	1	0	0	0	0	1	1	1	1
28	Kielce	II	M	0	0	1	1	0	0	0	0	0	0	0	0	0	0	0	0	0	0	1	1	0	0	2	2
29	Kielce	II	M	0	0	0	0	0	0	0	0	0	0	0	0	0	0	1	1	1	1	0	0	1	1	1	1
30	Kielce	II	M	0	0	0	0	0	0	0	0	0	0	0	0	0	0	0	0	0	0	0	0	0	0	0	0
31	Kielce	II	M	0	0	0	0	0	0	0	0	0	0	0	0	1	1	1	1	0	0	0	0	1	1	1	1
32	Kielce	III	K	0	0	0	0	0	0	0	0	0	0	0	0	1	1	1	1	1	1	1	1	2	2	2	2
33	Kielce	III	K	0	0	0	0	0	0	0	0	0	0	0	0	1	1	1	1	0	0	0	0	1	1	1	1
34	Kielce	III	M	1	0	0	0	1	1	1	1	1	1	1	1	0	1	0	0	1	1	1	1	4	4	3	3
35	Kielce	III	K	0	0	0	0	0	0	0	0	1	1	1	1	0	0	0	0	0	0	0	0	1	1	1	1
36	Kielce	III	M	1	1	0	0	0	0	0	0	0	0	0	0	0	0	0	0	0	0	0	0	1	1	0	0
37	Kielce	III	K	1	1	1	1	1	1	1	1	0	0	0	0	1	1	0	0	1	1	1	1	4	4	3	3
38	Sławacinek	IV	K	1	1	0	1	1	1	1	1	1	1	1	1	0	0	0	0	1	1	1	1	4	4	3	4
39	Sławacinek	IV	M	0	0	0	0	0	0	0	0	0	0	0	0	1	1	1	1	0	0	0	0	1	1	1	1
40	Sławacinek	IV	K	1	1	1	1	1	1	0	0	0	0	0	0	0	0	0	0	1	1	1	1	3	3	2	2
41	Sławacinek	IV	K	0	0	0	0	0	0	0	0	0	0	0	0	0	0	0	0	1	1	1	1	1	1	1	1
42	Sławacinek	IV	M	0	0	0	0	1	0	0	0	0	0	0	0	1	1	1	1	1	1	1	1	3	2	2	2
43	Sławacinek	IV	M	0	0	1	1	0	1	0	1	1	1	1	1	0	0	0	0	0	0	0	0	1	2	2	3
44	Sławacinek	IV	K	0	0	0	0	0	0	0	0	0	0	0	0	1	1	0	0	0	0	0	0	1	1	0	0
45	Sławacinek	IV	K	0	0	0	0	0	0	0	0	0	0	0	0	0	0	0	0	1	1	1	1	1	1	1	1
46	Sławacinek	IV	M	0	0	0	0	0	0	0	0	0	0	0	0	1	1	1	1	1	1	1	1	2	2	2	2
47	Sławacinek	IV	M	1	1	1	1	0	0	0	0	1	1	1	1	0	0	0	0	1	1	0	0	3	3	2	2
48	Sławacinek	IV	K	0	0	0	0	0	0	0	0	0	0	0	0	0	0	0	0	0	0	0	0	0	0	0	0
49	Sławacinek	IV	M	0	0	0	0	0	0	0	0	0	0	0	0	0	0	0	0	0	0	0	0	0	0	0	0
50	Sławacinek	IV	K	0	0	0	0	0	0	0	0	0	0	0	0	0	0	0	0	0	0	0	0	0	0	0	0
51	Sławacinek	IV	K	0	0	0	0	0	0	0	0	0	0	0	0	0	0	0	0	0	0	0	0	0	0	0	0
52	Sławacinek	IV	M	0	0	0	0	0	0	0	0	0	0	0	0	0	0	0	0	0	0	0	0	0	0	0	0
53	Sławacinek	IV	M	0	0	0	0	0	0	0	0	0	0	0	0	0	0	0	0	0	0	0	0	0	0	0	0
54	Sławacinek	IV	K	0	0	0	0	0	0	0	0	0	0	0	0	0	0	0	0	0	0	0	0	0	0	0	0
55	Sławacinek	IV	K	0	0	0	0	0	0	0	0	0	0	0	0	0	0	0	0	0	0	0	0	0	0	0	0
56	Sławacinek	IV	M	0	0	0	0	0	0	0	0	0	0	0	0	0	0	0	0	0	0	0	0	0	0	0	0
57	Sławacinek	IV	M	0	0	0	0	0	0	0	0	0	0	0	0	0	0	0	0	0	0	0	0	0	0	0	0
58	Sławacinek	IV	M	0	0	0	0	0	0	0	0	0	0	0	0	0	0	0	0	0	0	0	0	0	0	0	0
59	Sławacinek	IV	K	0	0	0	0	0	0	0	0	0	0	0	0	0	0	0	0	0	0	0	0	0	0	0	0
60	Sławacinek	IV	K	0	0	0	0	0	0	0	0	0	0	0	0	0	0	0	0	0	0	0	0	0	0	0	0
61	Sławacinek	V	M	0	0	0	0	1	1	1	1	1	1	1	1	1	1	1	1	1	1	1	1	4	4	4	4
62	Sławacinek	V	M	0	0	0	0	0	0	0	0	0	0	0	0	1	1	1	1	1	1	1	1	2	2	2	2
63	Żyrardów	Va	K	1	1	0	0	1	1	0	0	1	1	1	1	0	1	1	1	1	1	0	0	4	5	2	2
64	Żyrardów	Va	K	0	0	0	0	0	0	0	0	0	0	0	0	0	0	0	0	1	1	0	0	1	1	0	0
65	Żyrardów	Va	K	0	0	0	0	0	0	0	0	0	0	0	0	0	0	0	0	0	0	0	0	0	0	0	0
66	Żyrardów	Va	M	0	0	0	0	0	0	0	0	0	0	0	0	1	1	1	1	0	0	0	0	1	1	1	1
67	Żyrardów	Va	M	0	0	0	0	0	0	0	0	0	0	0	0	0	0	0	0	0	0	0	0	0	0	0	0
68	Żyrardów	Va	M	0	0	0	0	1	1	0	0	0	0	0	0	1	1	1	1	1	1	0	0	3	3	1	1
69	Żyrardów	Va	M	1	1	0	0	1	1	0	0	0	0	0	0	0	0	1	1	1	1	1	1	3	3	2	2
70	Żyrardów	Va	M	0	0	0	0	1	1	1	1	0	0	0	0	0	0	1	1	0	0	1	1	1	1	3	3
71	Żyrardów	Va	K	0	0	0	0	0	0	0	0	0	0	0	0	0	0	1	1	0	0	0	0	0	0	1	1
72	Żyrardów	Va	K	0	0	0	0	0	0	0	0	0	0	0	0	1	1	1	1	0	0	0	0	1	1	1	1
73	Żyrardów	Va	K	0	0	0	0	0	0	0	0	0	0	0	0	0	0	0	0	0	0	0	0	0	0	0	0
74	Cicibór	VII	K	0	0	0	0	0	0	0	0	0	0	0	0	0	0	0	0	0	0	0	0	0	0	0	0
75	Cicibór	VII	M	0	0	0	0	0	0	0	0	0	0	0	0	0	0	0	0	0	0	0	0	0	0	0	0
76	Cicibór	VII	K	0	0	0	0	0	0	0	0	0	0	0	0	0	0	0	0	0	0	0	0	0	0	0	0
77	Cicibór	VII	K	0	0	0	0	0	0	0	0	0	0	0	0	0	0	0	0	0	0	0	0	0	0	0	0
78	Cicibór	VII	K	0	0	0	0	0	0	0	0	0	0	0	0	0	0	0	0	0	0	0	0	0	0	0	0
79	Cicibór	VII	M	0	0	0	0	0	0	0	0	0	0	0	0	0	0	0	0	0	0	0	0	0	0	0	0
80	Cicibór	VII	K	0	0	0	0	0	0	0	0	0	0	0	0	0	0	0	0	0	0	0	0	0	0	0	0
81	Cicibór	VII	M	0	0	0	0	0	0	0	0	0	0	0	0	0	0	0	0	0	0	0	0	0	0	0	0
82	Cicibór	VII	M	0	0	0	0	0	0	0	0	0	0	0	0	0	0	0	0	0	0	0	0	0	0	0	0
83	Cicibór	VII	K	0	0	0	0	0	0	0	0	0	0	0	0	0	0	0	0	0	0	0	0	0	0	0	0
84	Cicibór	VII	K	0	0	0	0	0	0	0	0	0	0	0	0	0	0	0	0	0	0	0	0	0	0	0	0
85	Cicibór	VII	M	0	0	0	0	0	0	0	0	0	0	0	0	0	0	0	0	0	0	0	0	0	0	0	0
86	Cicibór	VII	M	0	0	0	0	0	0	0	0	0	0	0	0	0	0	0	0	0	0	0	0	0	0	0	0
87	Cicibór	VII	K	0	0	0	0	0	0	0	0	0	0	0	0	0	0	0	0	0	0	0	0	0	0	0	0
88	Zamość 9	VIII	K	0	0	0	0	0	0	0	0	0	0	0	0	0	0	0	0	0	0	0	0	0	0	0	0
89	Zamość 9	VIII	K	0	0	0	0	0	0	0	0	0	0	0	0	1	1	0	0	0	0	0	0	1	1	0	0
90	Zamość 9	VIII	K	0	0	0	0	0	0	0	0	0	0	0	0	0	0	0	0	0	0	0	0	0	0	0	0
91	Zamość 9	VIII	K	0	0	0	0	0	0	0	0	0	0	0	0	0	0	1	1	1	1	1	1	1	1	2	2
92	Zamość 9	VIII	K	1	0	0	0	0	0	0	0	0	0	0	0	1	1	0	0	0	0	0	0	2	1	0	0
93	Zamość 9	VIII	M	1	1	1	1	0	1	1	1	0	0	1	1	1	1	1	1	1	1	1	1	3	4	5	5
94	Zamość 9	VIII	M	0	0	0	0	0	0	0	0	0	0	0	0	0	0	0	0	0	0	0	0	0	0	0	0
95	Zamość 9	VIII	M	0	0	0	0	1	1	1	1	1	1	0	0	1	1	1	1	1	1	1	1	4	4	3	3
96	Zamość 9	VIII	M	0	0	1	1	0	0	0	0	1	1	0	0	1	1	1	1	1	1	1	1	3	3	3	3
97	Zamość 9	VIII	M	1	1	1	1	0	0	0	0	1	1	0	0	1	1	1	1	1	1	1	1	4	4	3	3
98	Zamość 9	VIII	K	0	0	0	0	0	0	0	0	0	0	0	0	0	0	0	0	0	0	0	0	0	0	0	0
99	Zamość 9	VIII	K	1	1	1	1	0	0	0	0	1	1	1	1	1	1	1	1	1	1	1	1	4	4	4	4
100	Zamość 9	VIII	K	0	0	0	0	0	0	0	0	0	0	0	1	0	0	0	0	0	0	0	0	0	0	0	1
101	Zamość 9	VIII	K	0	0	0	0	0	0	0	0	0	0	0	0	0	0	0	0	0	0	0	0	0	0	0	0
102	Zamość 9	VIII	K	0	0	0	0	0	0	0	0	0	0	0	0	1	1	1	0	1	1	0	0	2	2	1	0
103	Cicibór	VIII	K	0	0	0	0	0	0	0	0	0	0	0	0	0	0	0	0	0	0	0	0	0	0	0	0
104	Cicibór	VIII	M	0	1	0	0	1	1	1	1	1	1	1	1	1	1	1	1	1	1	1	1	4	5	4	4
105	Cicibór	VIII	K	0	0	0	0	0	0	0	0	0	0	0	0	0	0	0	0	0	0	0	0	0	0	0	0
106	Cicibór	VIII	K	0	0	0	0	0	0	0	0	0	0	0	0	0	0	0	0	0	0	0	0	0	0	0	0
107	Cicibór	VIII	M	0	0	0	0	0	0	0	0	0	0	0	0	0	0	0	0	0	0	0	0	0	0	0	0
108	Cicibór	VIII	M	0	0	0	0	0	0	0	0	0	0	0	0	0	0	0	0	0	0	0	0	0	0	0	0
109	Nowe Zduny	IVA	M	0	0	0	0	0	0	0	0	0	0	0	0	0	0	0	0	0	0	0	0	0	0	0	0
110	Nowe Zduny	IVA	M	1	1	1	1	1	1	1	1	1	1	1	1	1	1	1	1	1	1	1	1	5	5	5	5
111	Nowe Zduny	IVA	M	1	1	1	1	1	1	1	1	1	1	1	1	1	1	1	1	1	1	1	1	5	5	5	5
112	Nowe Zduny	IVA	M	0	0	0	0	0	0	0	0	0	0	1	1	1	1	1	1	0	0	1	1	1	1	3	3
113	Nowe Zduny	IVA	K	0	0	0	0	0	0	0	0	0	1	0	0	0	0	0	0	1	0	1	1	1	1	1	1
114	Nowe Zduny	IVA	K	1	1	1	0	0	0	0	0	0	0	0	0	0	0	0	0	1	1	1	1	2	2	2	1
115	Nowe Zduny	IVA	K	1	1	1	1	1	1	1	1	1	1	1	1	1	1	1	1	1	1	0	0	5	5	4	4
116	Nowe Zduny	IVA	K	1	1	1	1	1	1	1	1	1	1	0	1	1	1	1	1	0	0	0	0	4	4	3	4
117	Nowe Zduny	IVA	K	0	0	0	0	0	0	0	0	0	0	0	0	0	0	0	0	0	0	0	0	0	0	0	0
118	Nowe Zduny	IVA	K	0	0	0	0	0	0	0	0	0	0	0	0	0	0	0	0	0	0	0	0	0	0	0	0
119	Nowe Zduny	IVA	M	0	0	0	0	0	0	0	0	0	0	0	0	0	0	0	0	0	0	0	0	0	0	0	0
120	Nowe Zduny	IVB	M	1	1	1	1	1	1	1	1	1	1	1	1	1	1	1	1	1	1	1	1	5	5	5	5
121	Nowe Zduny	IVB	M	0	0	0	0	0	0	1	0	0	0	0	0	0	0	0	0	0	0	0	0	0	0	1	0
122	Nowe Zduny	IVB	K	1	1	0	1	1	1	0	0	1	1	0	1	0	0	1	1	1	1	1	1	4	4	2	4
123	Nowe Zduny	IVB	K	0	0	0	0	0	0	0	0	0	0	0	0	0	0	0	0	0	0	0	0	0	0	0	0
124	Nowe Zduny	IVB	K	1	1	1	1	1	1	1	1	0	0	0	0	1	1	1	1	1	1	1	1	4	4	4	4
125	Nowe Zduny	IVB	K	1	1	1	1	1	1	1	1	0	0	0	0	1	1	1	1	1	1	1	1	4	4	4	4
126	Nowe Zduny	IVB	K	0	0	0	0	0	0	0	0	0	0	0	0	1	1	1	1	0	0	0	0	1	1	1	1
127	Nowe Zduny	IVB	K	0	0	0	0	1	1	0	0	0	0	1	1	0	0	0	1	1	1	1	1	2	2	2	3
128	Nowe Zduny	IVB	K	0	0	0	0	0	0	0	0	0	0	0	0	0	0	0	0	0	0	0	0	0	0	0	0
129	Nowe Zduny	IVB	K	0	0	0	0	0	0	0	0	0	0	0	0	0	0	0	0	0	0	0	0	0	0	0	0
130	Nowe Zduny	IVB	M	0	0	0	0	0	0	0	0	0	0	0	0	1	1	1	1	1	1	1	1	2	2	2	2

## Sheet: Jumping rope
Jumping rope
No.	Place of residence	Grade	Sex	Criterion 1				Criterion 2				Criterion 3				Criterion 4				Criterion 5				Total
				Expert 1	Expert 1, one month later	Expert 2	Expert 2, one month later	Expert 1	Expert 1, one month later	Expert 2	Expert 2, one month later	Expert 1	Expert 1, one month later	Expert 2	Expert 2, one month later	Expert 1	Expert 1, one month later	Expert 2	Expert 2, one month later	Expert 1	Expert 1, one month later	Expert 2	Expert 2, one month later	Expert 1	Expert 1, one month later	Expert 2	Expert 2, one month later
1	Zamość 9	I	K (=girl)	0	0	0	0	0	0	0	0	0	0	0	0	0	0	0	0	0	0	0	0	0	0	0	0
2	Zamość 9	I	M (=boy)	0	0	0	0	0	0	0	0	0	0	0	0	0	0	0	0	0	0	0	0	0	0	0	0
3	Zamość 9	I	M	0	0	0	0	0	0	0	0	0	0	0	0	0	0	0	0	0	0	0	0	0	0	0	0
4	Zamość 9	I	M	0	0	0	0	0	0	0	0	0	0	0	0	0	0	0	0	0	0	0	0	0	0	0	0
5	Zamość 9	I	K	0	0	0	0	0	0	0	0	0	0	0	0	0	0	0	0	0	0	0	0	0	0	0	0
6	Zamość 9	I	K	0	0	0	0	0	0	0	0	0	0	0	0	0	0	0	0	0	0	0	0	0	0	0	0
7	Zamość 9	I	K	0	0	0	0	0	0	0	0	0	0	0	0	0	0	0	0	0	0	0	0	0	0	0	0
8	Zamość 9	I	K	0	0	0	0	0	0	0	0	0	0	0	0	0	0	0	0	0	0	0	0	0	0	0	0
9	Zamość 9	I	M	0	0	0	0	0	0	0	0	0	0	0	0	0	0	0	0	0	0	0	0	0	0	0	0
10	Zamość 9	I	M	0	0	0	0	0	0	0	0	0	0	0	0	0	0	0	0	0	0	0	0	0	0	0	0
11	Zamość 9	I	K	0	0	0	0	0	0	0	0	0	0	0	0	0	0	0	0	0	0	0	0	0	0	0	0
12	Zamość 9	I	K	0	0	0	0	1	1	1	1	0	0	0	0	0	0	0	0	0	0	0	0	1	1	1	1
13	Zamość 9	I	K	0	0	0	0	0	0	0	0	0	0	0	0	0	0	0	0	0	0	0	0	0	0	0	0
14	Zamość 9	I	K	0	0	0	0	0	0	0	0	0	0	0	0	0	0	0	0	0	0	0	0	0	0	0	0
15	Zamość 9	I	M	0	0	0	0	0	0	0	0	0	0	0	0	0	0	0	0	0	0	0	0	0	0	0	0
16	Kielce	II	K	0	0	0	0	1	1	1	0	0	1	1	1	1	1	1	1	1	1	1	1	3	4	4	3
17	Kielce	II	M	0	0	0	0	0	0	0	0	0	0	0	0	0	0	0	0	0	0	0	0	0	0	0	0
18	Kielce	II	M	0	0	0	0	0	0	0	0	0	0	0	0	0	0	0	0	0	0	0	0	0	0	0	0
19	Kielce	II	K	0	1	1	1	1	1	1	1	0	0	0	0	0	0	0	0	0	0	0	0	1	2	2	2
20	Kielce	II	K	1	1	1	1	1	1	1	1	0	0	0	0	1	1	1	1	1	1	1	1	4	4	4	4
21	Kielce	II	M	1	1	1	1	1	1	1	1	0	0	0	0	1	1	1	0	0	0	0	0	3	3	3	2
22	Kielce	II	M	1	1	1	1	1	1	1	1	0	1	1	1	1	1	1	1	0	0	1	1	3	4	5	5
23	Kielce	II	K	0	0	0	0	1	1	1	1	0	0	0	0	1	1	1	1	1	1	1	1	3	3	3	3
24	Kielce	II	M	0	0	0	0	1	1	1	0	0	0	0	0	1	1	1	1	1	1	1	1	3	3	3	2
25	Kielce	II	M	0	0	0	0	0	0	0	0	0	0	0	0	0	0	0	0	0	0	0	0	0	0	0	0
26	Kielce	II	K	0	0	0	0	1	1	1	1	0	0	1	0	1	1	1	1	1	1	1	1	3	3	4	3
27	Kielce	II	M	0	0	0	0	0	0	0	0	0	0	0	0	0	0	0	0	0	0	0	0	0	0	0	0
28	Kielce	II	M	0	0	0	0	1	1	1	1	0	0	0	0	0	0	1	0	0	0	0	0	1	1	2	1
29	Kielce	II	M	0	0	0	0	0	0	0	0	0	0	0	0	0	0	0	0	0	0	0	0	0	0	0	0
30	Kielce	II	M	0	0	0	0	1	1	1	1	0	0	1	1	1	1	1	1	0	0	0	0	2	2	3	3
31	Kielce	II	M	0	0	0	0	0	0	0	0	0	0	0	0	0	0	0	0	0	0	0	0	0	0	0	0
32	Kielce	III	K	0	0	0	0	1	0	0	0	0	0	0	0	0	0	0	0	0	0	0	0	1	0	0	0
33	Kielce	III	K	0	0	0	0	0	0	0	0	0	0	0	0	0	0	0	0	0	0	0	0	0	0	0	0
34	Kielce	III	M	0	0	0	0	1	0	1	1	0	0	0	0	1	1	1	1	0	0	0	1	2	1	2	3
35	Kielce	III	K	0	0	0	0	0	0	0	0	0	0	0	0	0	0	0	0	0	0	0	0	0	0	0	0
36	Kielce	III	M	1	1	1	1	1	0	1	0	0	0	0	0	0	0	0	0	0	0	0	0	2	1	2	1
37	Kielce	III	K	0	0	1	1	1	1	1	1	0	0	0	0	1	1	0	0	0	1	1	1	2	3	3	3
38	Sławacinek	IV	K	0	0	0	0	0	0	0	0	0	0	0	0	0	0	0	0	1	0	1	1	1	0	1	1
39	Sławacinek	IV	M	0	1	0	1	1	1	1	1	1	1	1	1	1	1	1	1	0	1	1	1	3	5	4	5
40	Sławacinek	IV	K	0	0	0	0	1	1	1	1	1	1	1	1	1	1	1	1	1	1	1	1	4	4	4	4
41	Sławacinek	IV	K	0	0	1	1	1	1	1	1	1	1	1	1	1	1	1	1	1	1	0	0	4	4	4	4
42	Sławacinek	IV	M	1	1	1	1	0	0	0	0	0	0	0	0	1	1	1	1	0	0	0	0	2	2	2	2
43	Sławacinek	IV	M	0	0	0	0	1	1	1	1	0	0	0	0	0	0	0	0	0	0	0	0	1	1	1	1
44	Sławacinek	IV	K	0	0	0	0	1	1	1	1	1	1	0	0	1	1	1	1	0	0	1	1	3	3	3	3
45	Sławacinek	IV	K	0	0	0	0	0	0	0	0	0	0	0	0	0	0	0	0	0	0	0	0	0	0	0	0
46	Sławacinek	IV	M	0	0	0	0	0	0	0	0	0	0	0	0	0	0	0	0	0	0	0	0	0	0	0	0
47	Sławacinek	IV	M	0	0	0	0	0	0	0	0	0	0	0	0	0	0	0	0	0	0	0	0	0	0	0	0
48	Sławacinek	IV	K	0	0	0	0	0	0	0	0	0	0	1	0	0	0	0	0	1	1	0	0	1	1	1	0
49	Sławacinek	IV	M	0	0	0	0	0	0	0	0	0	0	0	0	0	0	0	0	0	0	0	0	0	0	0	0
50	Sławacinek	IV	K	0	0	0	0	0	0	0	0	0	0	0	0	0	0	0	0	1	1	1	1	1	1	1	1
51	Sławacinek	IV	K	0	0	0	0	1	1	0	0	0	0	1	0	0	0	0	0	1	1	1	1	2	2	2	1
52	Sławacinek	IV	M	1	1	1	1	1	1	1	1	0	0	0	0	0	0	0	0	1	1	1	1	3	3	3	3
53	Sławacinek	IV	M	0	0	0	0	0	0	0	0	0	0	0	0	0	0	0	0	0	0	0	0	0	0	0	0
54	Sławacinek	IV	K	0	0	0	0	0	0	0	0	0	0	0	0	0	0	0	0	0	0	0	0	0	0	0	0
55	Sławacinek	IV	K	1	1	1	1	1	1	1	1	1	1	1	1	0	1	0	1	1	1	1	1	4	5	4	5
56	Sławacinek	IV	M	1	1	1	1	1	1	1	1	0	0	0	0	0	0	0	0	1	1	1	1	3	3	3	3
57	Sławacinek	IV	M	0	0	0	0	0	0	0	0	0	0	0	0	0	0	0	0	1	1	1	1	1	1	1	1
58	Sławacinek	IV	M	0	0	0	0	0	0	0	0	0	0	0	0	0	0	0	0	1	1	1	1	1	1	1	1
59	Sławacinek	IV	K	0	0	1	1	1	1	1	1	0	0	0	0	1	0	0	0	1	1	1	1	3	2	3	3
60	Sławacinek	IV	K	1	1	0	0	0	0	0	0	0	0	0	0	0	0	0	0	1	1	1	1	2	2	1	1
61	Sławacinek	V	M	0	0	0	0	0	0	0	0	0	0	0	0	0	0	0	0	0	0	0	0	0	0	0	0
62	Sławacinek	V	M	0	0	0	0	0	1	0	0	1	1	1	1	1	1	1	1	1	1	1	1	3	4	3	3
63	Żyrardów	Va	K	0	0	0	0	0	0	0	0	0	0	0	0	0	0	0	0	0	0	0	0	0	0	0	0
64	Żyrardów	Va	K	0	0	0	0	1	1	1	1	0	0	0	0	0	0	0	0	1	1	1	1	2	2	2	2
65	Żyrardów	Va	K	0	0	0	0	0	0	0	0	0	0	0	0	0	0	0	0	0	0	0	0	0	0	0	0
66	Żyrardów	Va	M	0	0	0	0	0	0	0	0	0	0	0	0	0	0	0	0	0	0	0	0	0	0	0	0
67	Żyrardów	Va	M	0	0	0	0	0	0	0	0	0	0	0	0	0	0	0	0	0	0	0	0	0	0	0	0
68	Żyrardów	Va	M	0	0	0	0	0	0	0	0	0	0	0	0	0	0	0	0	0	0	0	0	0	0	0	0
69	Żyrardów	Va	M	0	0	0	0	0	0	0	0	0	0	0	0	0	0	0	0	0	0	0	0	0	0	0	0
70	Żyrardów	Va	M	0	0	0	0	0	0	0	0	0	0	0	0	0	0	0	0	0	0	0	0	0	0	0	0
71	Żyrardów	Va	K	0	0	0	0	0	0	0	0	0	0	0	0	0	0	0	0	0	0	0	0	0	0	0	0
72	Żyrardów	Va	K	1	1	1	0	1	1	1	1	1	1	1	1	1	1	1	1	1	1	1	1	5	5	5	4
73	Żyrardów	Va	K	0	0	0	0	1	1	1	1	0	0	0	0	1	1	1	1	0	0	0	0	2	2	2	2
74	Cicibór	VII	K	0	0	0	0	0	0	0	0	0	0	0	0	0	0	0	0	1	1	1	1	1	1	1	1
75	Cicibór	VII	M	0	0	0	0	0	0	0	0	0	0	0	0	0	0	0	1	1	1	0	0	1	1	0	1
76	Cicibór	VII	K	0	0	0	0	0	0	0	0	0	0	0	0	0	0	0	0	0	0	0	0	0	0	0	0
77	Cicibór	VII	K	0	0	0	0	0	0	0	0	0	0	0	0	0	0	0	0	1	1	1	1	1	1	1	1
78	Cicibór	VII	K	1	1	1	1	1	1	1	1	0	0	0	0	0	0	0	0	1	1	1	1	3	3	3	3
79	Cicibór	VII	M	0	0	0	0	0	0	0	0	0	0	0	0	0	0	0	0	0	0	0	0	0	0	0	0
80	Cicibór	VII	K	1	1	1	1	1	1	1	1	1	1	0	0	1	1	1	1	1	1	1	1	5	5	4	4
81	Cicibór	VII	M	0	0	0	0	0	0	0	0	0	0	0	0	0	0	0	0	1	1	1	1	1	1	1	1
82	Cicibór	VII	M	0	0	0	0	0	0	0	0	0	0	0	0	0	0	0	0	0	0	0	0	0	0	0	0
83	Cicibór	VII	K	1	1	1	1	0	0	0	0	0	0	0	0	0	0	0	0	0	0	0	0	1	1	1	1
84	Cicibór	VII	K	1	1	1	1	1	1	1	1	0	0	0	0	1	1	1	1	0	0	0	0	3	3	3	3
85	Cicibór	VII	M	0	0	0	0	0	0	0	0	0	0	0	0	0	0	0	0	0	0	0	0	0	0	0	0
86	Cicibór	VII	M	1	1	1	1	1	1	1	1	0	0	0	1	0	0	0	0	1	1	1	1	3	3	3	4
87	Cicibór	VII	K	0	0	0	0	0	0	0	0	0	0	0	0	0	0	0	0	0	0	0	0	0	0	0	0
88	Zamość 9	VIII	K	0	0	0	0	1	1	1	1	0	0	0	0	1	1	1	1	1	1	1	1	3	3	3	3
89	Zamość 9	VIII	K	1	1	1	1	1	1	1	1	0	0	1	1	0	0	0	0	1	1	1	1	3	3	4	4
90	Zamość 9	VIII	K	1	1	1	1	1	1	1	1	0	0	0	0	1	1	1	1	1	1	1	1	4	4	4	4
91	Zamość 9	VIII	K	1	1	1	1	1	1	1	1	0	0	0	0	1	1	1	1	1	1	1	1	4	4	4	4
92	Zamość 9	VIII	K	1	1	1	1	1	1	1	1	0	0	0	0	0	0	0	0	1	1	1	1	3	3	3	3
93	Zamość 9	VIII	M	1	0	1	1	1	1	1	1	0	0	0	0	0	0	0	0	0	0	0	0	2	1	2	2
94	Zamość 9	VIII	M	0	0	0	0	0	0	0	0	0	0	0	0	0	0	0	0	0	0	0	0	0	0	0	0
95	Zamość 9	VIII	M	0	0	0	0	0	0	0	0	0	0	0	0	0	0	0	0	0	0	0	0	0	0	0	0
96	Zamość 9	VIII	M	0	0	0	0	1	1	1	1	0	0	0	0	0	0	0	0	0	0	0	1	1	1	1	2
97	Zamość 9	VIII	M	0	0	0	0	0	0	0	0	0	0	0	0	0	0	0	0	0	0	0	0	0	0	0	0
98	Zamość 9	VIII	K	0	0	0	0	0	0	0	0	0	0	0	0	0	0	0	0	0	0	0	0	0	0	0	0
99	Zamość 9	VIII	K	1	1	1	1	1	1	1	1	0	0	0	0	1	1	1	1	1	1	1	1	4	4	4	4
100	Zamość 9	VIII	K	1	1	1	1	1	1	1	1	0	0	0	0	1	1	1	1	1	1	1	1	4	4	4	4
101	Zamość 9	VIII	K	1	1	0	1	1	1	1	1	0	0	0	0	0	0	1	1	1	1	1	1	3	3	3	4
102	Zamość 9	VIII	K	0	0	0	1	1	0	1	0	0	0	0	0	0	0	0	0	1	1	1	1	2	1	2	2
103	Cicibór	VIII	K	1	1	1	1	0	0	0	0	0	0	0	0	1	1	1	1	0	0	0	0	2	2	2	2
104	Cicibór	VIII	M	0	0	0	0	0	0	0	0	0	0	0	0	0	0	0	0	0	0	1	1	0	0	1	1
105	Cicibór	VIII	K	1	1	1	1	1	1	1	1	0	0	0	0	0	0	0	0	1	1	1	1	3	3	3	3
106	Cicibór	VIII	K	0	0	0	0	0	0	0	0	0	0	0	0	0	0	0	0	0	0	1	0	0	0	1	0
107	Cicibór	VIII	M	0	0	0	0	0	0	0	0	1	1	1	1	0	0	0	0	1	1	1	1	2	2	2	2
108	Cicibór	VIII	M	0	0	0	0	0	0	0	0	0	0	0	0	0	0	0	0	0	0	0	0	0	0	0	0
109	Nowe Zduny	IVA	M	0	0	0	0	0	0	0	0	0	0	0	0	0	0	0	0	0	0	0	0	0	0	0	0
110	Nowe Zduny	IVA	M	1	1	1	1	1	1	1	1	1	1	1	1	1	1	1	1	1	1	1	1	5	5	5	5
111	Nowe Zduny	IVA	M	0	0	0	0	1	1	1	1	0	0	1	0	0	0	0	0	0	0	0	0	1	1	2	1
112	Nowe Zduny	IVA	M	1	1	1	1	1	1	1	1	0	0	0	0	0	0	0	0	1	1	1	1	3	3	3	3
113	Nowe Zduny	IVA	K	1	1	1	1	1	1	1	1	0	0	0	0	0	0	0	0	1	1	1	1	3	3	3	3
114	Nowe Zduny	IVA	K	1	1	1	1	0	0	0	0	1	1	1	1	1	1	1	1	1	1	1	1	4	4	4	4
115	Nowe Zduny	IVA	K	1	1	1	1	1	1	1	1	0	0	0	0	0	0	0	0	1	1	1	1	3	3	3	3
116	Nowe Zduny	IVA	K	0	0	0	0	0	0	0	0	0	0	0	0	0	0	0	0	0	0	0	0	0	0	0	0
117	Nowe Zduny	IVA	K	0	0	0	0	1	1	1	1	1	1	1	1	0	0	0	0	1	1	1	1	3	3	3	3
118	Nowe Zduny	IVA	K	0	0	0	0	1	1	1	1	0	0	0	0	0	0	0	0	0	0	0	0	1	1	1	1
119	Nowe Zduny	IVA	M	1	1	1	1	0	0	0	0	1	1	1	1	0	0	1	1	1	1	1	1	3	3	4	4
120	Nowe Zduny	IVB	M	1	1	1	1	1	1	1	1	0	0	0	0	0	0	0	0	1	1	1	1	3	3	3	3
121	Nowe Zduny	IVB	M	0	0	0	0	0	0	0	0	0	0	0	0	0	0	0	0	0	0	0	0	0	0	0	0
122	Nowe Zduny	IVB	K	1	1	1	1	1	1	1	1	0	0	0	0	0	0	0	0	1	1	1	1	3	3	3	3
123	Nowe Zduny	IVB	K	0	0	0	0	0	0	0	0	0	0	0	0	0	0	0	0	0	0	0	0	0	0	0	0
124	Nowe Zduny	IVB	K	0	0	0	0	0	0	0	0	0	0	0	0	0	0	0	0	0	0	0	0	0	0	0	0
125	Nowe Zduny	IVB	K	0	0	0	0	0	0	0	0	0	0	0	0	0	0	0	0	1	1	1	1	1	1	1	1
126	Nowe Zduny	IVB	K	0	0	0	0	0	0	0	0	0	0	0	0	0	0	0	0	0	0	0	0	0	0	0	0
127	Nowe Zduny	IVB	K	0	0	0	0	1	1	1	1	0	0	0	0	0	0	1	0	0	0	0	0	1	1	2	1
128	Nowe Zduny	IVB	K	0	0	0	0	0	0	0	0	0	0	0	0	0	0	0	0	1	1	1	1	1	1	1	1
129	Nowe Zduny	IVB	K	0	0	0	0	0	0	0	0	0	0	0	0	0	0	0	0	0	0	0	0	0	0	0	0
130	Nowe Zduny	IVB	M	0	0	0	0	0	0	0	0	0	0	0	0	0	0	0	0	0	0	0	0	0	0	0	0

## Sheet: Forward roll
Forward roll
No.	Place of residence	Grade	Sex	Criterion 1				Criterion 2				Criterion 3				Criterion 4				Criterion 5				Total
				Expert 1	Expert 1, one month later	Expert 2	Expert 2, one month later	Expert 1	Expert 1, one month later	Expert 2	Expert 2, one month later	Expert 1	Expert 1, one month later	Expert 2	Expert 2, one month later	Expert 1	Expert 1, one month later	Expert 2	Expert 2, one month later	Expert 1	Expert 1, one month later	Expert 2	Expert 2, one month later	Expert 1	Expert 1, one month later	Expert 2	Expert 2, one month later
1	Zamość 9	I	K (=girl)	0	0	0	0	0	0	0	0	0	0	0	0	0	0	0	0	0	0	0	0	0	0	0	0
2	Zamość 9	I	M (=boy)	0	0	0	0	0	0	0	0	0	0	0	0	0	0	0	0	0	0	0	0	0	0	0	0
3	Zamość 9	I	M	0	0	0	0	0	0	0	0	0	0	0	0	0	0	0	0	0	0	0	0	0	0	0	0
4	Zamość 9	I	M	0	0	0	0	1	1	1	1	0	0	0	0	0	0	0	0	0	0	0	0	1	1	1	1
5	Zamość 9	I	K	1	1	1	1	1	1	1	1	0	0	0	0	0	1	0	1	0	0	0	0	2	3	2	3
6	Zamość 9	I	K	0	0	0	0	0	0	0	0	0	0	0	0	0	0	0	0	0	0	0	0	0	0	0	0
7	Zamość 9	I	K	1	1	1	1	0	1	1	1	0	0	0	0	1	1	0	0	0	0	0	0	2	3	2	2
8	Zamość 9	I	K	1	1	1	1	0	0	0	0	0	0	0	0	0	0	0	0	0	0	0	0	1	1	1	1
9	Zamość 9	I	M	0	0	0	0	1	1	1	1	0	0	0	0	1	1	0	1	0	0	0	0	2	2	1	2
10	Zamość 9	I	M	0	0	0	0	1	1	1	1	0	0	0	0	1	1	1	1	0	0	0	0	2	2	2	2
11	Zamość 9	I	K	1	1	1	1	1	1	1	1	0	0	0	0	1	1	1	1	0	0	0	0	3	3	3	3
12	Zamość 9	I	K	0	0	0	0	1	1	1	1	0	0	0	0	1	1	1	1	0	0	0	0	2	2	2	2
13	Zamość 9	I	K	0	0	0	0	0	0	0	0	0	0	0	0	0	0	0	0	0	0	0	0	0	0	0	0
14	Zamość 9	I	K	1	1	1	1	1	1	1	1	0	0	0	0	1	1	1	1	0	0	0	0	3	3	3	3
15	Zamość 9	I	M	1	1	1	1	1	1	1	1	1	1	1	1	0	0	0	0	1	1	1	1	4	4	4	4
16	Kielce	II	K	1	1	1	1	1	1	1	1	0	0	0	0	0	0	0	0	0	0	0	0	2	2	2	2
17	Kielce	II	M	1	1	1	1	0	0	1	1	1	1	0	0	1	1	1	1	0	0	0	0	3	3	3	3
18	Kielce	II	M	0	0	0	0	0	0	0	0	0	0	0	0	0	0	0	0	0	0	0	0	0	0	0	0
19	Kielce	II	K	0	0	0	0	1	1	1	1	1	1	1	1	1	1	1	1	0	0	0	0	3	3	3	3
20	Kielce	II	K	1	1	1	1	1	1	1	1	0	0	0	0	0	0	0	0	0	0	0	0	2	2	2	2
21	Kielce	II	M	0	0	0	0	1	1	1	1	0	0	0	0	1	1	1	1	0	0	0	0	2	2	2	2
22	Kielce	II	M	1	1	1	1	0	0	0	0	0	0	0	0	1	1	1	1	0	0	0	0	2	2	2	2
23	Kielce	II	K	0	0	0	0	1	1	1	1	0	0	0	0	0	0	0	0	0	0	0	0	1	1	1	1
24	Kielce	II	M	0	0	0	0	1	1	0	1	0	0	0	0	1	1	1	1	0	0	0	0	2	2	1	2
25	Kielce	II	M	0	0	0	0	0	0	0	0	0	0	0	0	0	0	0	0	0	0	0	0	0	0	0	0
26	Kielce	II	K	0	0	0	0	0	0	0	0	0	0	0	0	0	0	0	0	0	0	0	0	0	0	0	0
27	Kielce	II	M	0	0	0	0	0	0	0	0	0	0	0	0	0	0	0	0	0	0	0	0	0	0	0	0
28	Kielce	II	M	0	0	0	0	1	1	1	1	0	0	0	0	1	1	1	1	0	0	0	0	2	2	2	2
29	Kielce	II	M	0	0	0	0	0	0	0	0	0	0	0	0	0	0	0	0	0	0	0	0	0	0	0	0
30	Kielce	II	M	0	0	0	0	0	0	0	0	0	0	0	0	0	0	0	0	0	0	0	0	0	0	0	0
31	Kielce	II	M	1	1	1	1	0	0	0	0	1	1	1	1	1	1	0	1	0	0	0	0	3	3	2	3
32	Kielce	III	K	1	1	1	1	1	1	1	1	1	1	1	1	1	1	1	1	0	0	0	0	4	4	4	4
33	Kielce	III	K	1	1	1	1	1	1	1	1	0	0	0	0	1	1	1	1	1	1	1	1	4	4	4	4
34	Kielce	III	M	1	1	0	1	0	0	0	0	0	0	0	0	0	0	0	0	0	0	0	0	1	1	0	1
35	Kielce	III	K	1	1	1	1	1	1	1	1	1	1	1	1	0	0	0	0	1	1	1	1	4	4	4	4
36	Kielce	III	M	0	0	0	0	1	1	1	1	0	0	0	0	1	1	1	1	0	0	0	0	2	2	2	2
37	Kielce	III	K	0	0	0	0	1	1	1	1	0	0	0	0	0	0	0	0	0	0	0	0	1	1	1	1
38	Sławacinek	IV	K	1	1	1	1	1	1	1	1	1	0	0	0	1	1	1	1	0	0	0	0	4	3	3	3
39	Sławacinek	IV	M	0	0	0	0	1	1	1	1	0	0	0	0	1	1	1	1	0	0	0	0	2	2	2	2
40	Sławacinek	IV	K	1	1	1	1	0	0	0	0	1	1	1	1	1	1	0	1	0	0	0	0	3	3	2	3
41	Sławacinek	IV	K	1	1	1	1	0	0	1	1	0	0	0	0	0	0	0	0	0	0	0	0	1	1	2	2
42	Sławacinek	IV	M	0	1	1	1	1	1	1	1	1	1	1	1	1	0	0	0	0	0	0	0	3	3	3	3
43	Sławacinek	IV	M	1	1	1	1	1	1	1	1	1	1	0	0	0	0	0	1	0	0	0	0	3	3	2	3
44	Sławacinek	IV	K	1	1	1	1	1	1	1	1	1	1	1	1	1	1	1	1	0	0	0	0	4	4	4	4
45	Sławacinek	IV	K	0	0	0	0	0	0	0	0	0	0	0	0	0	0	0	0	0	0	0	0	0	0	0	0
46	Sławacinek	IV	M	0	0	0	0	0	0	0	0	0	0	0	0	0	0	0	0	0	0	0	0	0	0	0	0
47	Sławacinek	IV	M	0	0	0	0	1	1	1	1	0	0	0	0	1	1	1	1	0	0	0	0	2	2	2	2
48	Sławacinek	IV	K	0	0	0	0	0	0	0	0	0	0	0	0	0	0	0	0	0	0	0	0	0	0	0	0
49	Sławacinek	IV	M	0	0	0	0	1	1	1	1	0	0	0	0	1	1	1	1	0	0	0	0	2	2	2	2
50	Sławacinek	IV	K	0	0	0	0	0	0	0	0	0	0	0	0	0	0	0	0	0	0	0	0	0	0	0	0
51	Sławacinek	IV	K	1	1	1	1	1	1	1	1	0	0	0	0	1	1	1	1	0	0	0	0	3	3	3	3
52	Sławacinek	IV	M	1	1	1	1	1	1	1	1	1	1	1	1	1	1	1	1	0	0	0	0	4	4	4	4
53	Sławacinek	IV	M	1	1	1	1	0	0	0	0	0	0	0	0	0	0	0	0	0	0	0	0	1	1	1	1
54	Sławacinek	IV	K	1	1	1	1	1	1	1	1	1	1	1	1	1	1	1	1	1	1	1	1	5	5	5	5
55	Sławacinek	IV	K	0	0	0	0	0	0	0	0	0	0	0	0	0	0	0	0	0	0	0	0	0	0	0	0
56	Sławacinek	IV	M	1	1	0	1	1	1	1	1	0	0	0	0	0	0	0	0	0	0	0	0	2	2	1	2
57	Sławacinek	IV	M	1	1	1	1	1	1	1	1	0	0	0	0	1	1	1	1	0	0	0	0	3	3	3	3
58	Sławacinek	IV	M	0	0	0	0	1	1	1	1	1	1	1	1	1	1	1	1	0	0	0	0	3	3	3	3
59	Sławacinek	IV	K	1	1	1	1	1	1	1	1	1	0	0	0	1	1	1	1	1	1	1	1	5	4	4	4
60	Sławacinek	IV	K	1	1	1	1	1	1	1	1	1	1	1	1	1	1	1	1	1	1	1	1	5	5	5	5
61	Sławacinek	V	M	1	1	1	1	0	0	1	0	1	1	1	0	1	1	1	1	0	0	0	0	3	3	4	2
62	Sławacinek	V	M	1	1	1	1	1	0	1	1	0	1	0	0	1	1	1	1	0	0	0	0	3	3	3	3
63	Żyrardów	Va	K	1	1	1	1	1	1	1	1	1	1	1	1	1	1	1	1	1	1	1	1	5	5	5	5
64	Żyrardów	Va	K	0	0	0	0	1	1	1	1	1	0	0	0	0	0	0	0	0	0	0	0	2	1	1	1
65	Żyrardów	Va	K	0	0	0	0	0	0	0	0	0	0	0	0	0	0	0	0	0	0	0	0	0	0	0	0
66	Żyrardów	Va	M	1	1	1	1	1	1	1	1	0	1	1	1	1	0	1	1	0	0	0	0	3	3	4	4
67	Żyrardów	Va	M	1	1	1	1	0	0	0	0	0	0	0	0	0	0	0	0	0	0	0	0	1	1	1	1
68	Żyrardów	Va	M	1	1	1	1	0	0	0	0	0	0	0	0	0	0	0	0	0	0	0	0	1	1	1	1
69	Żyrardów	Va	M	1	1	1	1	1	1	1	1	1	1	1	1	0	0	0	0	0	0	0	0	3	3	3	3
70	Żyrardów	Va	M	1	1	1	1	1	1	1	1	1	1	1	1	1	1	1	1	0	0	0	0	4	4	4	4
71	Żyrardów	Va	K	0	0	0	0	1	1	1	1	0	0	0	0	1	1	1	1	0	0	0	0	2	2	2	2
72	Żyrardów	Va	K	0	0	0	0	0	0	0	0	0	0	0	0	0	0	0	0	0	0	0	0	0	0	0	0
73	Żyrardów	Va	K	1	1	1	1	1	1	1	1	0	0	0	0	0	0	1	0	0	0	0	0	2	2	3	2
74	Cicibór	VII	K	1	1	1	1	1	1	1	1	1	1	1	1	1	1	1	1	1	1	1	1	5	5	5	5
75	Cicibór	VII	M	0	0	0	0	1	1	1	1	0	0	0	0	1	1	1	1	0	0	0	0	2	2	2	2
76	Cicibór	VII	K	0	0	0	0	0	0	0	0	0	0	0	0	0	0	0	0	0	0	0	0	0	0	0	0
77	Cicibór	VII	K	1	1	1	1	1	1	1	1	1	1	1	1	1	1	1	1	1	1	1	1	5	5	5	5
78	Cicibór	VII	K	1	1	1	1	1	1	1	1	1	1	1	1	1	1	1	1	0	0	0	0	4	4	4	4
79	Cicibór	VII	M	1	1	1	1	1	1	1	1	1	1	0	0	0	0	0	0	0	0	0	0	3	3	2	2
80	Cicibór	VII	K	1	1	1	1	1	1	1	1	1	1	1	1	1	1	1	1	0	0	0	0	4	4	4	4
81	Cicibór	VII	M	1	0	0	0	1	1	1	1	0	0	0	0	0	0	0	0	0	0	0	0	2	1	1	1
82	Cicibór	VII	M	1	1	1	1	1	1	1	1	1	1	0	1	0	0	1	1	0	0	0	0	3	3	3	4
83	Cicibór	VII	K	1	1	1	1	1	1	1	1	1	1	1	1	1	1	1	1	0	0	0	0	4	4	4	4
84	Cicibór	VII	K	0	0	1	0	1	1	1	1	0	0	0	0	0	0	0	0	0	0	0	0	1	1	2	1
85	Cicibór	VII	M	0	0	0	0	0	0	0	0	0	0	0	0	0	0	0	0	0	0	0	0	0	0	0	0
86	Cicibór	VII	M	1	1	1	1	1	1	1	1	0	0	0	0	1	1	1	1	0	0	0	0	3	3	3	3
87	Cicibór	VII	K	1	1	1	1	1	1	1	1	1	1	1	1	1	1	1	1	0	0	0	0	4	4	4	4
88	Zamość 9	VIII	K	0	0	0	0	1	1	1	1	0	0	0	0	1	1	1	1	0	0	0	0	2	2	2	2
89	Zamość 9	VIII	K	0	0	0	0	1	1	1	1	0	0	0	0	1	1	1	1	0	0	0	0	2	2	2	2
90	Zamość 9	VIII	K	1	1	1	1	1	1	1	1	1	1	1	1	0	0	0	0	1	1	1	1	4	4	4	4
91	Zamość 9	VIII	K	1	1	1	1	1	1	1	1	1	1	1	1	0	0	0	0	1	1	1	1	4	4	4	4
92	Zamość 9	VIII	K	0	0	0	0	0	0	0	0	0	0	0	0	0	0	0	0	0	0	0	0	0	0	0	0
93	Zamość 9	VIII	M	0	0	0	0	1	1	1	1	0	0	0	0	1	0	1	1	0	1	0	0	2	2	2	2
94	Zamość 9	VIII	M	0	0	0	0	0	0	0	0	0	0	0	0	1	1	1	1	0	0	0	0	1	1	1	1
95	Zamość 9	VIII	M	1	1	0	1	0	0	1	0	0	0	0	0	0	0	0	0	1	0	0	0	2	1	1	1
96	Zamość 9	VIII	M	1	1	1	1	1	1	1	1	0	0	0	0	1	1	1	1	0	0	0	0	3	3	3	3
97	Zamość 9	VIII	M	1	1	1	1	1	1	1	1	1	1	1	1	0	0	0	0	0	0	1	0	3	3	4	3
98	Zamość 9	VIII	K	1	1	0	0	1	0	1	1	0	0	0	0	0	0	0	0	0	0	0	0	2	1	1	1
99	Zamość 9	VIII	K	1	1	1	1	1	0	1	1	0	0	0	0	0	0	0	0	0	0	0	0	2	1	2	2
100	Zamość 9	VIII	K	1	1	1	1	1	1	1	1	1	1	1	1	1	1	1	1	0	1	0	0	4	5	4	4
101	Zamość 9	VIII	K	1	1	1	1	1	1	1	1	1	1	1	1	0	0	0	0	1	1	1	1	4	4	4	4
102	Zamość 9	VIII	K	1	1	1	1	1	1	1	1	1	1	1	1	0	0	1	1	0	0	0	0	3	3	4	4
103	Cicibór	VIII	K	0	0	0	0	0	1	1	1	0	0	0	0	0	0	0	0	0	0	0	0	0	1	1	1
104	Cicibór	VIII	M	1	0	0	0	1	1	1	1	1	1	0	0	0	0	0	0	0	0	0	0	3	2	1	1
105	Cicibór	VIII	K	1	1	1	1	1	1	1	1	1	1	1	1	1	1	1	1	1	1	1	1	5	5	5	5
106	Cicibór	VIII	K	0	0	0	0	1	1	1	1	0	0	0	0	1	1	1	1	0	0	0	0	2	2	2	2
107	Cicibór	VIII	M	1	1	1	1	1	1	1	1	1	1	1	1	1	1	1	1	0	0	0	0	4	4	4	4
108	Cicibór	VIII	M	1	1	1	1	1	1	1	1	0	0	0	0	1	1	1	1	1	1	1	1	4	4	4	4
109	Nowe Zduny	IVA	M	0	0	0	0	1	1	1	1	0	0	0	0	0	0	0	0	0	0	0	0	1	1	1	1
110	Nowe Zduny	IVA	M	1	1	1	1	1	1	1	1	1	1	1	1	1	1	1	1	0	0	0	0	4	4	4	4
111	Nowe Zduny	IVA	M	1	1	1	1	1	1	1	1	1	1	1	1	1	1	1	1	0	0	0	0	4	4	4	4
112	Nowe Zduny	IVA	M	0	0	0	0	1	1	1	1	0	0	0	0	0	0	0	0	0	0	0	0	1	1	1	1
113	Nowe Zduny	IVA	K	1	1	1	1	1	1	1	1	0	0	0	0	0	0	0	0	0	0	0	0	2	2	2	2
114	Nowe Zduny	IVA	K	1	1	1	1	1	1	1	1	1	1	1	1	0	0	0	0	0	0	0	0	3	3	3	3
115	Nowe Zduny	IVA	K	1	1	1	1	1	1	1	1	0	0	0	0	0	0	0	0	0	0	0	0	2	2	2	2
116	Nowe Zduny	IVA	K	0	0	0	0	0	0	0	0	0	0	0	0	0	0	0	0	0	0	0	0	0	0	0	0
117	Nowe Zduny	IVA	K	0	0	0	0	0	0	0	0	0	0	0	0	0	0	0	0	0	0	0	0	0	0	0	0
118	Nowe Zduny	IVA	K	1	1	1	1	1	1	1	1	0	0	0	0	0	0	0	0	0	0	0	0	2	2	2	2
119	Nowe Zduny	IVA	M	1	1	1	1	1	1	1	1	0	0	0	0	1	1	1	1	0	0	0	0	3	3	3	3
120	Nowe Zduny	IVB	M	0	0	1	1	1	1	1	1	1	1	1	1	1	1	1	1	1	1	1	1	4	4	5	5
121	Nowe Zduny	IVB	M	1	1	1	1	1	1	1	1	0	0	0	0	1	1	1	1	0	0	0	0	3	3	3	3
122	Nowe Zduny	IVB	K	1	1	1	1	0	0	0	0	0	0	0	0	1	1	1	1	0	0	0	0	2	2	2	2
123	Nowe Zduny	IVB	K	0	0	0	0	1	1	1	1	0	0	0	0	0	0	0	0	0	0	0	0	1	1	1	1
124	Nowe Zduny	IVB	K	1	1	1	1	1	1	1	1	1	1	1	1	1	1	1	1	0	0	0	0	4	4	4	4
125	Nowe Zduny	IVB	K	0	0	0	0	1	1	1	1	0	0	0	0	0	0	0	0	0	0	0	0	1	1	1	1
126	Nowe Zduny	IVB	K	1	1	1	1	0	0	0	0	0	0	0	0	1	1	0	0	0	0	0	0	2	2	1	1
127	Nowe Zduny	IVB	K	0	0	0	0	1	1	1	1	0	0	0	0	0	0	0	0	0	0	0	0	1	1	1	1
128	Nowe Zduny	IVB	K	0	0	0	0	0	0	0	0	0	0	0	0	0	0	0	0	0	0	0	0	0	0	0	0
129	Nowe Zduny	IVB	K	0	0	0	0	0	0	0	0	0	0	0	0	0	0	0	0	0	0	0	0	0	0	0	0
130	Nowe Zduny	IVB	M	1	1	1	1	1	1	1	1	0	0	1	0	0	0	0	0	0	1	0	0	2	3	3	2

## Sheet: Ball bouncing
Ball bouncing
No.	Place of residence	Grade	Sex	Criterion 1				Criterion 2				Criterion 3				Criterion 4				Criterion 5				Total
				Expert 1	Expert 1, one month later	Expert 2	Expert 2, one month later	Expert 1	Expert 1, one month later	Expert 2	Expert 2, one month later	Expert 1	Expert 1, one month later	Expert 2	Expert 2, one month later	Expert 1	Expert 1, one month later	Expert 2	Expert 2, one month later	Expert 1	Expert 1, one month later	Expert 2	Expert 2, one month later	Expert 1	Expert 1, one month later	Expert 2	Expert 2, one month later
1	Zamość 9	I	K (=girl)	0	0	0	0	0	0	0	0	0	0	0	0	0	0	0	0	0	0	0	0	0	0	0	0
2	Zamość 9	I	M (=boy)	0	0	0	0	1	1	1	1	0	0	0	0	0	0	0	0	0	0	0	0	1	1	1	1
3	Zamość 9	I	M	1	1	1	1	0	0	0	0	0	0	0	0	1	1	0	0	1	1	1	1	3	3	2	2
4	Zamość 9	I	M	1	1	1	1	1	1	1	1	0	0	0	0	0	0	0	0	1	1	1	1	3	3	3	3
5	Zamość 9	I	K	0	0	0	0	0	0	0	0	0	0	0	0	0	0	0	0	0	0	0	0	0	0	0	0
6	Zamość 9	I	K	0	0	0	0	0	0	0	0	0	0	0	0	0	0	0	0	1	1	1	1	1	1	1	1
7	Zamość 9	I	K	0	0	0	0	0	0	0	0	0	0	0	0	0	0	0	0	0	0	0	0	0	0	0	0
8	Zamość 9	I	K	0	0	0	0	0	0	0	0	0	0	0	0	0	0	0	0	0	0	0	0	0	0	0	0
9	Zamość 9	I	M	0	0	0	0	0	0	0	0	0	0	0	0	0	0	0	0	0	0	0	0	0	0	0	0
10	Zamość 9	I	M	1	1	1	1	1	1	1	1	0	0	0	0	1	1	1	1	1	1	1	1	4	4	4	4
11	Zamość 9	I	K	0	0	0	0	0	0	0	0	0	0	0	0	0	0	0	0	0	0	0	0	0	0	0	0
12	Zamość 9	I	K	0	0	0	0	0	0	0	0	0	0	0	0	0	0	0	0	0	0	0	0	0	0	0	0
13	Zamość 9	I	K	0	0	0	0	0	0	0	0	0	0	0	0	0	0	0	0	0	0	0	0	0	0	0	0
14	Zamość 9	I	K	0	0	0	0	0	0	0	0	0	0	0	0	0	0	0	0	0	0	0	0	0	0	0	0
15	Zamość 9	I	M	0	0	0	0	0	0	0	0	0	0	0	0	0	0	0	0	0	0	0	0	0	0	0	0
16	Kielce	II	K	0	0	0	0	1	1	1	1	0	0	0	0	1	1	0	0	1	0	0	0	3	2	1	1
17	Kielce	II	M	0	0	0	0	1	1	1	1	1	1	1	1	0	1	1	1	0	0	0	0	2	3	3	3
18	Kielce	II	M	1	1	1	1	0	0	0	0	0	0	0	0	0	0	0	0	1	1	1	1	2	2	2	2
19	Kielce	II	K	1	1	1	1	0	1	0	1	0	0	0	0	0	0	0	0	1	1	1	1	2	3	2	3
20	Kielce	II	K	0	1	0	1	0	0	0	0	0	0	0	0	0	0	0	0	0	0	0	0	0	1	0	1
21	Kielce	II	M	0	0	0	0	0	0	0	0	0	0	0	0	0	0	0	0	0	0	0	0	0	0	0	0
22	Kielce	II	M	0	0	0	0	1	1	1	1	1	1	1	0	1	1	1	1	1	1	0	1	4	4	3	3
23	Kielce	II	K	1	0	1	0	0	0	0	1	0	0	0	0	0	0	0	0	0	0	0	0	1	0	1	1
24	Kielce	II	M	1	0	0	0	1	1	1	1	0	0	0	0	1	1	1	1	0	0	0	0	3	2	2	2
25	Kielce	II	M	1	1	1	1	1	1	1	1	1	1	1	1	1	1	1	1	1	1	0	0	5	5	4	4
26	Kielce	II	K	0	0	0	0	0	0	0	0	0	0	0	0	0	0	0	0	0	0	0	0	0	0	0	0
27	Kielce	II	M	0	0	0	0	0	0	0	0	0	0	0	0	0	0	0	0	0	0	0	0	0	0	0	0
28	Kielce	II	M	1	1	1	1	0	0	0	0	0	0	0	0	0	0	0	0	0	0	0	0	1	1	1	1
29	Kielce	II	M	1	1	1	1	1	1	1	1	1	1	0	0	0	0	0	0	0	0	0	0	3	3	2	2
30	Kielce	II	M	0	0	0	0	0	0	0	0	0	0	0	0	0	0	0	0	0	0	0	0	0	0	0	0
31	Kielce	II	M	1	1	1	1	1	1	1	1	0	0	0	0	0	0	0	0	0	0	0	0	2	2	2	2
32	Kielce	III	K	0	0	0	0	1	1	1	1	1	1	1	1	1	1	1	1	0	1	0	1	3	4	3	4
33	Kielce	III	K	1	1	1	1	0	0	0	0	0	0	0	0	0	0	0	0	0	0	0	0	1	1	1	1
34	Kielce	III	M	1	1	1	1	1	1	1	1	1	1	1	1	0	0	0	0	0	0	0	0	3	3	3	3
35	Kielce	III	K	0	0	0	0	1	1	1	1	0	0	0	0	0	1	0	1	0	0	0	0	1	2	1	2
36	Kielce	III	M	1	1	1	1	0	0	0	0	0	0	0	0	0	0	0	0	0	0	0	0	1	1	1	1
37	Kielce	III	K	0	0	0	0	1	1	1	1	0	0	0	0	1	1	1	1	0	0	0	0	2	2	2	2
38	Sławacinek	IV	K	1	1	1	1	1	1	1	1	1	1	1	1	1	1	1	1	0	0	0	0	4	4	4	4
39	Sławacinek	IV	M	0	0	0	0	1	1	1	1	1	0	1	0	1	1	1	1	0	0	0	0	3	2	3	2
40	Sławacinek	IV	K	1	1	1	1	0	0	1	1	1	1	1	1	1	1	1	1	0	0	0	0	3	3	4	4
41	Sławacinek	IV	K	1	1	1	1	1	1	0	0	1	0	1	1	0	0	0	0	0	0	0	0	3	2	2	2
42	Sławacinek	IV	M	1	1	1	1	1	1	1	1	0	0	0	0	1	1	1	1	0	0	0	0	3	3	3	3
43	Sławacinek	IV	M	1	1	1	1	1	1	1	1	1	1	1	1	1	1	1	1	0	0	0	0	4	4	4	4
44	Sławacinek	IV	K	1	1	1	1	1	1	1	1	0	0	1	1	1	1	1	1	0	0	0	0	3	3	4	4
45	Sławacinek	IV	K	0	0	0	0	0	1	1	1	0	0	0	0	0	0	0	0	0	0	0	0	0	1	1	1
46	Sławacinek	IV	M	0	0	0	0	1	1	1	1	0	0	0	0	1	1	1	1	0	0	0	0	2	2	2	2
47	Sławacinek	IV	M	0	0	0	0	0	1	1	1	0	0	0	0	1	1	1	1	0	0	0	0	1	2	2	2
48	Sławacinek	IV	K	1	1	1	0	1	1	1	1	0	0	0	0	1	1	1	1	0	0	0	0	3	3	3	2
49	Sławacinek	IV	M	1	1	1	1	1	1	1	1	0	0	0	0	0	0	0	0	0	0	0	0	2	2	2	2
50	Sławacinek	IV	K	1	1	1	1	1	0	1	0	0	0	0	0	0	0	0	0	0	0	0	0	2	1	2	1
51	Sławacinek	IV	K	1	1	1	1	1	1	1	1	0	0	0	0	0	0	0	0	0	0	0	0	2	2	2	2
52	Sławacinek	IV	M	1	1	1	1	1	1	1	1	0	0	0	0	0	0	0	0	0	0	0	0	2	2	2	2
53	Sławacinek	IV	M	1	1	1	1	1	1	1	1	1	1	0	1	1	1	1	1	0	0	0	0	4	4	3	4
54	Sławacinek	IV	K	0	0	0	0	1	1	1	1	0	0	0	0	1	1	1	1	0	0	0	0	2	2	2	2
55	Sławacinek	IV	K	1	1	1	1	1	1	1	1	0	0	0	1	1	1	1	1	0	0	0	0	3	3	3	4
56	Sławacinek	IV	M	1	1	1	1	1	1	1	1	0	0	0	0	1	1	1	1	0	0	0	0	3	3	3	3
57	Sławacinek	IV	M	1	1	1	1	1	1	1	1	1	0	0	0	1	1	1	1	0	0	0	0	4	3	3	3
58	Sławacinek	IV	M	1	1	1	1	1	1	1	1	1	1	1	1	1	1	1	1	0	0	0	0	4	4	4	4
59	Sławacinek	IV	K	1	1	1	1	1	1	1	1	0	0	0	0	1	1	1	1	0	0	0	0	3	3	3	3
60	Sławacinek	IV	K	0	0	0	0	1	1	1	1	0	0	0	0	1	1	1	1	0	0	0	0	2	2	2	2
61	Sławacinek	V	M	1	1	1	1	1	1	1	1	0	0	0	1	1	1	1	1	0	0	0	0	3	3	3	4
62	Sławacinek	V	M	1	1	1	1	1	1	1	1	1	1	1	1	1	1	1	1	0	0	0	0	4	4	4	4
63	Żyrardów	Va	K	0	0	0	0	0	0	0	0	0	0	0	0	1	1	0	0	0	0	0	0	1	1	0	0
64	Żyrardów	Va	K	1	1	1	1	1	1	1	1	0	0	0	0	1	1	1	1	0	0	0	0	3	3	3	3
65	Żyrardów	Va	K	0	0	1	0	0	0	0	0	0	0	0	0	0	0	0	0	0	0	0	0	0	0	1	0
66	Żyrardów	Va	M	1	1	0	0	1	1	1	1	0	0	0	0	1	1	1	1	0	0	0	0	3	3	2	2
67	Żyrardów	Va	M	1	1	1	1	0	1	1	1	1	0	0	0	1	1	1	1	0	0	0	0	3	3	3	3
68	Żyrardów	Va	M	1	1	0	0	0	0	0	0	0	0	0	0	0	0	0	0	0	0	0	0	1	1	0	0
69	Żyrardów	Va	M	0	0	0	0	1	1	1	1	0	0	0	0	1	1	1	1	0	0	0	0	2	2	2	2
70	Żyrardów	Va	M	0	0	0	0	0	0	1	1	1	1	1	1	1	1	1	1	0	0	0	0	2	2	3	3
71	Żyrardów	Va	K	1	1	1	1	1	1	0	1	0	0	0	0	1	1	1	1	1	1	1	1	4	4	3	4
72	Żyrardów	Va	K	1	1	1	1	0	0	0	0	0	0	0	0	0	0	0	0	0	0	0	0	1	1	1	1
73	Żyrardów	Va	K	0	0	0	0	0	1	1	1	1	1	1	1	1	1	1	1	1	1	1	1	3	4	4	4
74	Cicibór	VII	K	1	1	1	1	1	1	1	1	1	1	1	1	1	1	1	1	0	0	0	0	4	4	4	4
75	Cicibór	VII	M	1	1	1	1	1	1	1	1	1	1	1	1	1	1	1	1	0	0	0	0	4	4	4	4
76	Cicibór	VII	K	1	1	1	1	1	1	1	1	1	1	1	1	1	1	1	1	0	0	0	0	4	4	4	4
77	Cicibór	VII	K	1	1	1	1	1	1	1	1	1	1	1	1	1	1	1	1	0	0	0	0	4	4	4	4
78	Cicibór	VII	K	1	1	1	1	1	1	1	1	1	1	1	1	1	1	1	1	0	0	0	0	4	4	4	4
79	Cicibór	VII	M	0	0	0	0	1	1	1	1	1	1	1	1	1	1	1	1	0	0	0	0	3	3	3	3
80	Cicibór	VII	K	0	0	0	0	1	1	1	1	1	1	1	1	1	1	1	1	1	1	1	1	4	4	4	4
81	Cicibór	VII	M	1	1	1	1	1	1	1	1	1	1	1	1	1	1	1	1	1	1	1	1	5	5	5	5
82	Cicibór	VII	M	1	1	1	1	1	1	1	1	1	1	1	1	1	1	1	1	0	0	0	0	4	4	4	4
83	Cicibór	VII	K	1	1	1	1	1	1	1	1	1	1	1	1	1	1	1	1	0	0	0	0	4	4	4	4
84	Cicibór	VII	K	1	1	1	1	1	1	1	1	1	1	1	1	1	1	1	1	0	0	0	0	4	4	4	4
85	Cicibór	VII	M	0	0	0	0	1	1	1	1	1	1	1	1	1	1	1	1	0	0	0	0	3	3	3	3
86	Cicibór	VII	M	1	1	1	1	1	1	1	1	1	1	1	1	1	1	1	1	0	0	0	0	4	4	4	4
87	Cicibór	VII	K	0	0	0	0	1	1	1	1	1	1	1	1	1	1	1	1	1	1	1	1	4	4	4	4
88	Zamość 9	VIII	K	1	1	1	1	1	1	1	1	1	1	1	1	1	1	0	1	0	0	0	0	4	4	3	4
89	Zamość 9	VIII	K	1	1	1	1	1	1	1	1	1	1	1	1	0	0	0	0	0	0	0	0	3	3	3	3
90	Zamość 9	VIII	K	1	0	1	0	1	1	1	1	1	1	1	1	1	1	1	1	0	0	0	0	4	3	4	3
91	Zamość 9	VIII	K	0	0	0	0	1	1	1	1	1	1	0	0	1	1	1	1	0	0	0	0	3	3	2	2
92	Zamość 9	VIII	K	0	0	0	0	1	1	1	1	0	0	0	1	1	1	1	1	1	1	1	0	3	3	3	3
93	Zamość 9	VIII	M	0	0	0	0	1	1	1	1	1	1	1	1	1	1	1	1	0	0	0	0	3	3	3	3
94	Zamość 9	VIII	M	1	0	0	0	1	1	1	1	0	0	0	0	0	0	0	0	0	0	0	0	2	1	1	1
95	Zamość 9	VIII	M	0	0	0	0	1	1	1	1	1	1	1	1	0	0	0	0	0	0	0	0	2	2	2	2
96	Zamość 9	VIII	M	1	1	1	1	1	1	1	1	1	1	1	1	0	0	0	1	0	0	0	0	3	3	3	4
97	Zamość 9	VIII	M	1	1	1	1	0	0	0	0	1	1	1	1	1	1	1	1	0	0	0	0	3	3	3	3
98	Zamość 9	VIII	K	0	0	0	0	1	1	1	1	1	1	1	1	1	1	0	1	0	0	0	0	3	3	2	3
99	Zamość 9	VIII	K	1	1	1	1	1	1	1	1	0	0	1	1	1	1	1	1	0	0	0	0	3	3	4	4
100	Zamość 9	VIII	K	0	0	0	0	1	1	1	1	0	0	0	0	1	1	1	1	0	0	0	0	2	2	2	2
101	Zamość 9	VIII	K	1	1	1	1	1	1	1	1	0	0	0	1	1	1	1	1	0	0	0	0	3	3	3	4
102	Zamość 9	VIII	K	1	1	1	1	1	1	1	1	1	1	1	1	1	1	1	1	0	0	0	0	4	4	4	4
103	Cicibór	VIII	K	1	1	1	1	1	1	1	1	1	1	1	1	1	1	1	1	1	1	1	1	5	5	5	5
104	Cicibór	VIII	M	1	1	1	1	1	1	1	1	1	1	0	1	1	1	1	1	0	0	0	0	4	4	3	4
105	Cicibór	VIII	K	1	1	0	0	1	1	1	1	1	1	1	1	1	1	1	1	0	0	1	0	4	4	4	3
106	Cicibór	VIII	K	1	1	1	1	1	1	1	1	0	0	0	0	1	1	1	1	0	0	0	0	3	3	3	3
107	Cicibór	VIII	M	1	1	1	1	1	1	1	1	1	0	1	1	1	1	1	1	0	0	0	0	4	3	4	4
108	Cicibór	VIII	M	1	1	1	1	1	1	1	1	0	0	0	0	1	1	1	1	0	0	0	0	3	3	3	3
109	Nowe Zduny	IVA	M	1	1	0	0	1	1	1	1	0	0	1	1	1	1	1	1	0	0	0	0	3	3	3	3
110	Nowe Zduny	IVA	M	1	1	1	1	1	1	1	1	1	1	1	1	1	1	1	1	0	0	0	0	4	4	4	4
111	Nowe Zduny	IVA	M	1	1	1	1	1	1	1	1	1	1	1	1	1	1	1	1	0	0	0	0	4	4	4	4
112	Nowe Zduny	IVA	M	1	1	1	1	0	0	0	1	1	1	1	1	1	1	1	1	0	0	0	0	3	3	3	4
113	Nowe Zduny	IVA	K	0	0	1	1	1	1	0	0	0	0	0	0	1	1	1	1	0	0	0	0	2	2	2	2
114	Nowe Zduny	IVA	K	0	0	0	0	1	1	1	1	1	0	1	1	1	1	1	1	0	0	0	0	3	2	3	3
115	Nowe Zduny	IVA	K	0	0	0	1	1	1	1	1	1	1	1	1	1	1	1	1	1	1	1	1	4	4	4	5
116	Nowe Zduny	IVA	K	0	0	0	0	1	1	1	1	0	0	0	0	1	1	1	1	0	0	0	0	2	2	2	2
117	Nowe Zduny	IVA	K	1	1	1	1	1	1	1	1	0	0	0	0	1	1	1	1	0	0	0	0	3	3	3	3
118	Nowe Zduny	IVA	K	1	1	1	1	1	1	1	1	0	0	0	0	1	1	1	1	1	1	1	1	4	4	4	4
119	Nowe Zduny	IVA	M	1	1	1	1	1	1	1	1	1	1	1	1	1	1	1	1	1	1	0	0	5	5	4	4
120	Nowe Zduny	IVB	M	0	0	0	0	1	1	1	1	0	0	0	0	1	1	1	1	0	0	0	0	2	2	2	2
121	Nowe Zduny	IVB	M	0	0	0	0	1	1	1	1	0	0	0	0	0	0	0	0	0	0	0	0	1	1	1	1
122	Nowe Zduny	IVB	K	0	0	0	0	1	1	1	1	0	0	0	0	1	1	1	1	0	0	0	0	2	2	2	2
123	Nowe Zduny	IVB	K	0	0	0	0	0	0	0	0	0	0	0	0	0	0	0	0	0	0	0	0	0	0	0	0
124	Nowe Zduny	IVB	K	0	0	0	0	1	1	1	1	0	0	0	0	1	1	1	1	0	0	0	0	2	2	2	2
125	Nowe Zduny	IVB	K	0	0	0	0	1	1	1	1	0	0	0	0	1	1	1	1	0	0	0	0	2	2	2	2
126	Nowe Zduny	IVB	K	1	1	1	1	0	0	0	0	0	0	0	0	0	0	0	0	0	0	0	0	1	1	1	1
127	Nowe Zduny	IVB	K	0	0	0	0	1	1	1	1	0	0	0	0	1	1	1	1	0	0	0	0	2	2	2	2
128	Nowe Zduny	IVB	K	0	0	0	0	1	1	1	1	0	0	0	0	1	1	1	1	1	0	1	1	3	2	3	3
129	Nowe Zduny	IVB	K	1	1	1	1	1	1	1	1	0	0	0	0	1	1	1	1	0	0	0	0	3	3	3	3
130	Nowe Zduny	IVB	M	0	0	0	0	1	1	1	1	1	1	1	1	1	1	1	1	1	1	1	1	4	4	4	4

## Sheet: Throwing and catching
Throwing and catching
No.	Place of residence	Grade	Sex	Criterion 1				Criterion 2				Criterion 3				Criterion 4				Criterion 5				Total
				Expert 1	Expert 1, one month later	Expert 2	Expert 2, one month later	Expert 1	Expert 1, one month later	Expert 2	Expert 2, one month later	Expert 1	Expert 1, one month later	Expert 2	Expert 2, one month later	Expert 1	Expert 1, one month later	Expert 2	Expert 2, one month later	Expert 1	Expert 1, one month later	Expert 2	Expert 2, one month later	Expert 1	Expert 1, one month later	Expert 2	Expert 2, one month later
1	Zamość 9	I	K (=girl)	0	0	0	0	0	0	0	0	0	0	0	0	1	1	1	1	0	0	0	0	1	1	1	1
2	Zamość 9	I	M (=boy)	0	0	0	0	0	0	0	0	1	1	1	1	0	0	0	0	0	0	0	0	1	1	1	1
3	Zamość 9	I	M	0	0	0	0	0	0	0	0	1	1	1	1	0	0	0	0	0	0	0	0	1	1	1	1
4	Zamość 9	I	M	0	0	0	0	0	0	0	0	1	1	1	1	1	1	1	1	0	0	0	0	2	2	2	2
5	Zamość 9	I	K	0	0	0	0	1	1	1	1	1	1	1	1	0	0	0	0	0	0	0	0	2	2	2	2
6	Zamość 9	I	K	0	0	0	0	0	0	0	0	1	1	1	1	0	0	0	0	0	0	0	0	1	1	1	1
7	Zamość 9	I	K	0	0	0	0	0	0	0	0	0	0	0	0	0	0	0	0	0	0	0	0	0	0	0	0
8	Zamość 9	I	K	0	0	0	0	1	1	1	1	0	0	0	0	0	0	0	0	0	0	0	0	1	1	1	1
9	Zamość 9	I	M	0	0	0	0	1	1	1	1	1	1	1	1	0	0	0	0	0	0	0	0	2	2	2	2
10	Zamość 9	I	M	0	0	0	0	1	1	1	1	1	1	1	1	1	1	1	1	1	1	1	1	4	4	4	4
11	Zamość 9	I	K	0	0	0	0	0	0	0	0	1	1	1	1	0	0	0	0	0	0	0	0	1	1	1	1
12	Zamość 9	I	K	0	0	0	0	1	1	1	1	1	1	1	1	0	0	0	0	0	0	0	0	2	2	2	2
13	Zamość 9	I	K	0	0	0	0	0	0	0	0	0	0	0	0	0	0	0	0	0	0	0	0	0	0	0	0
14	Zamość 9	I	K	0	0	0	0	0	1	0	1	1	0	1	1	0	0	0	0	0	0	0	0	1	1	1	2
15	Zamość 9	I	M	0	0	0	0	1	1	1	1	1	1	1	1	0	0	0	0	0	0	0	0	2	2	2	2
16	Kielce	II	K	1	1	0	0	0	0	0	0	1	1	1	1	1	1	1	1	1	1	1	1	4	4	3	3
17	Kielce	II	M	0	0	0	0	1	1	1	1	1	1	1	1	1	1	1	1	0	0	0	0	3	3	3	3
18	Kielce	II	M	0	0	0	0	1	1	1	1	1	1	1	1	1	1	1	1	1	1	1	1	4	4	4	4
19	Kielce	II	K	0	0	0	0	0	0	0	0	1	1	1	1	1	1	1	1	1	1	1	1	3	3	3	3
20	Kielce	II	K	1	1	1	0	0	0	0	0	1	1	1	1	0	0	0	0	0	0	0	1	2	2	2	2
21	Kielce	II	M	0	0	0	0	0	0	0	0	1	1	1	1	0	0	0	0	0	0	0	0	1	1	1	1
22	Kielce	II	M	0	0	0	0	1	1	1	1	1	1	1	1	1	1	1	1	1	1	1	1	4	4	4	4
23	Kielce	II	K	0	0	0	0	1	1	1	1	0	0	0	0	1	1	1	1	1	1	1	0	3	3	3	2
24	Kielce	II	M	0	0	0	0	1	1	1	1	1	0	1	0	1	1	1	1	1	1	1	1	4	3	4	3
25	Kielce	II	M	1	1	1	1	0	0	0	0	1	1	1	0	0	0	0	0	0	0	0	0	2	2	2	1
26	Kielce	II	K	0	0	1	1	0	0	0	0	1	1	0	0	0	1	1	1	0	1	1	1	1	3	3	3
27	Kielce	II	M	0	0	0	0	0	0	0	0	1	1	1	1	0	0	0	0	0	0	0	0	1	1	1	1
28	Kielce	II	M	0	0	0	0	1	1	1	1	1	1	1	1	1	1	0	1	1	1	1	1	4	4	3	4
29	Kielce	II	M	0	0	0	0	1	1	1	1	1	1	1	1	0	0	0	0	0	0	0	0	2	2	2	2
30	Kielce	II	M	0	0	0	0	0	0	0	0	0	0	0	0	0	0	0	0	0	0	0	0	0	0	0	0
31	Kielce	II	M	1	1	1	1	0	0	0	0	1	1	1	1	0	0	0	0	0	0	0	0	2	2	2	2
32	Kielce	III	K	0	0	0	0	1	1	1	1	1	1	1	1	1	1	1	1	1	1	1	1	4	4	4	4
33	Kielce	III	K	0	0	0	0	1	1	1	1	1	1	1	1	1	1	1	1	1	1	1	1	4	4	4	4
34	Kielce	III	M	0	0	0	0	1	1	1	1	1	1	1	1	1	1	1	1	1	1	1	1	4	4	4	4
35	Kielce	III	K	1	1	1	1	0	0	0	0	1	1	1	0	0	1	0	1	0	0	0	0	2	3	2	2
36	Kielce	III	M	0	0	0	0	1	1	1	1	1	1	1	1	0	0	0	0	0	0	0	0	2	2	2	2
37	Kielce	III	K	0	0	0	0	0	0	0	0	0	0	0	0	1	1	1	1	1	1	1	1	2	2	2	2
38	Sławacinek	IV	K	1	1	0	0	1	1	1	1	1	1	1	1	1	1	1	1	1	1	1	1	5	5	4	4
39	Sławacinek	IV	M	0	0	0	0	1	1	1	1	1	1	1	1	1	1	1	1	1	1	1	1	4	4	4	4
40	Sławacinek	IV	K	0	0	0	0	1	1	1	1	1	1	1	1	1	1	1	1	1	0	1	0	4	3	4	3
41	Sławacinek	IV	K	0	0	0	0	1	1	1	1	1	1	1	1	1	1	1	1	1	1	1	1	4	4	4	4
42	Sławacinek	IV	M	0	0	0	0	0	0	0	0	1	1	1	1	0	0	0	0	0	0	0	0	1	1	1	1
43	Sławacinek	IV	M	0	0	0	0	0	0	0	0	1	1	1	1	1	1	1	1	1	1	1	1	3	3	3	3
44	Sławacinek	IV	K	1	1	1	1	0	0	0	0	1	1	1	1	1	1	1	1	1	1	1	1	4	4	4	4
45	Sławacinek	IV	K	0	0	0	0	0	0	0	0	1	1	1	1	1	0	1	0	1	1	1	0	3	2	3	1
46	Sławacinek	IV	M	1	1	1	1	1	0	1	0	1	1	1	1	1	1	1	1	1	1	1	1	5	4	5	4
47	Sławacinek	IV	M	0	0	0	0	0	0	0	0	1	1	1	1	0	0	1	0	1	1	0	0	2	2	2	1
48	Sławacinek	IV	K	0	0	0	0	0	0	0	0	1	1	1	1	0	0	0	0	1	1	1	1	2	2	2	2
49	Sławacinek	IV	M	0	0	0	0	1	1	1	1	0	0	0	0	0	0	0	0	1	1	1	1	2	2	2	2
50	Sławacinek	IV	K	1	1	1	1	0	0	0	0	0	0	0	0	0	0	0	0	0	0	0	0	1	1	1	1
51	Sławacinek	IV	K	1	0	1	1	0	0	0	0	1	1	1	1	0	0	0	0	0	0	0	0	2	1	2	2
52	Sławacinek	IV	M	0	0	0	0	1	1	0	0	1	1	1	1	0	1	1	1	0	0	0	0	2	3	2	2
53	Sławacinek	IV	M	0	0	0	0	0	0	0	0	1	1	1	1	0	0	0	0	1	1	1	1	2	2	2	2
54	Sławacinek	IV	K	1	1	1	1	1	1	1	1	0	0	0	0	0	0	0	0	0	0	0	0	2	2	2	2
55	Sławacinek	IV	K	1	1	1	1	0	0	0	0	1	1	1	1	1	1	1	1	0	0	1	0	3	3	4	3
56	Sławacinek	IV	M	1	1	1	0	0	0	0	0	1	1	1	1	0	0	0	0	1	1	1	1	3	3	3	2
57	Sławacinek	IV	M	0	0	0	0	1	1	1	1	1	1	1	1	0	0	0	0	0	0	0	0	2	2	2	2
58	Sławacinek	IV	M	0	0	0	0	1	1	1	1	1	1	1	1	0	0	0	0	0	0	0	0	2	2	2	2
59	Sławacinek	IV	K	1	1	1	1	0	0	0	0	1	1	1	1	0	0	0	0	1	1	1	1	3	3	3	3
60	Sławacinek	IV	K	0	0	0	0	0	0	0	0	1	1	1	1	1	1	1	1	0	0	0	0	2	2	2	2
61	Sławacinek	V	M	0	0	0	0	1	1	1	1	1	1	1	1	1	1	1	1	1	1	1	1	4	4	4	4
62	Sławacinek	V	M	0	0	0	0	1	1	1	1	1	1	1	1	1	1	1	1	1	1	1	1	4	4	4	4
63	Żyrardów	Va	K	1	1	1	1	0	0	0	0	1	1	1	1	0	0	0	0	0	1	0	0	2	3	2	2
64	Żyrardów	Va	K	0	0	0	0	0	0	0	0	1	1	1	1	1	1	1	1	1	1	1	1	3	3	3	3
65	Żyrardów	Va	K	0	0	0	0	0	0	0	0	1	1	1	0	0	0	0	0	1	1	1	1	2	2	2	1
66	Żyrardów	Va	M	1	1	0	0	0	0	0	0	1	1	1	1	1	1	1	1	0	0	0	0	3	3	2	2
67	Żyrardów	Va	M	1	1	1	1	0	0	0	0	1	1	1	1	1	1	1	1	0	0	0	0	3	3	3	3
68	Żyrardów	Va	M	0	0	0	0	1	1	1	1	1	1	1	1	1	1	1	1	1	1	1	1	4	4	4	4
69	Żyrardów	Va	M	1	1	1	1	1	0	1	0	1	1	1	1	0	0	0	0	0	0	0	0	3	2	3	2
70	Żyrardów	Va	M	1	1	1	1	1	1	1	1	1	1	1	1	0	0	0	0	0	1	0	0	3	4	3	3
71	Żyrardów	Va	K	1	0	1	1	0	0	0	0	0	0	0	0	0	0	0	0	0	0	0	0	1	0	1	1
72	Żyrardów	Va	K	1	1	1	1	0	0	0	0	1	1	1	1	0	0	0	0	1	1	1	1	3	3	3	3
73	Żyrardów	Va	K	0	0	0	0	1	1	1	1	1	1	1	1	0	0	0	0	1	1	1	1	3	3	3	3
74	Cicibór	VII	K	1	1	1	1	0	0	0	0	1	1	1	1	1	0	0	0	0	0	0	0	3	2	2	2
75	Cicibór	VII	M	0	0	0	0	1	1	1	1	1	1	1	1	0	0	0	0	1	1	1	1	3	3	3	3
76	Cicibór	VII	K	1	0	0	0	1	1	0	1	1	1	1	1	0	0	0	0	1	1	1	1	4	3	2	3
77	Cicibór	VII	K	0	0	0	0	1	1	1	1	1	1	1	1	0	0	0	1	1	1	1	1	3	3	3	4
78	Cicibór	VII	K	0	0	0	0	0	0	0	0	1	1	1	1	1	1	1	1	1	1	1	1	3	3	3	3
79	Cicibór	VII	M	0	0	0	0	1	1	1	1	1	1	1	1	1	1	1	1	1	1	1	1	4	4	4	4
80	Cicibór	VII	K	0	0	0	0	0	0	0	0	1	1	1	1	0	0	0	0	0	0	0	0	1	1	1	1
81	Cicibór	VII	M	0	0	0	0	1	1	1	1	0	0	0	0	0	0	0	0	1	1	1	1	2	2	2	2
82	Cicibór	VII	M	0	0	0	0	0	0	0	0	1	1	1	1	1	1	1	1	1	1	1	1	3	3	3	3
83	Cicibór	VII	K	0	0	0	0	0	0	0	0	1	1	1	1	0	0	0	0	0	0	0	0	1	1	1	1
84	Cicibór	VII	K	1	1	1	1	0	0	0	0	1	1	1	1	0	0	0	0	0	0	0	0	2	2	2	2
85	Cicibór	VII	M	1	0	1	1	0	1	0	0	1	1	0	0	0	0	0	0	1	1	1	1	3	3	2	2
86	Cicibór	VII	M	0	0	0	0	1	1	1	1	1	1	1	1	0	0	0	0	0	0	0	0	2	2	2	2
87	Cicibór	VII	K	1	1	1	1	0	0	0	0	1	1	1	1	0	0	0	0	1	1	1	1	3	3	3	3
88	Zamość 9	VIII	K	0	0	0	0	1	0	1	0	1	1	1	1	0	0	0	0	0	0	0	0	2	1	2	1
89	Zamość 9	VIII	K	0	0	0	0	1	1	1	1	1	1	1	1	0	0	0	0	0	0	1	1	2	2	3	3
90	Zamość 9	VIII	K	0	0	0	0	1	1	1	1	1	1	1	1	0	0	0	0	1	1	1	1	3	3	3	3
91	Zamość 9	VIII	K	0	0	0	0	1	1	1	1	1	1	1	1	0	0	0	0	0	1	0	0	2	3	2	2
92	Zamość 9	VIII	K	0	0	0	0	1	1	1	1	1	1	1	1	0	0	0	0	0	0	0	0	2	2	2	2
93	Zamość 9	VIII	M	0	0	0	0	0	0	0	0	1	1	1	1	0	0	0	0	1	1	1	1	2	2	2	2
94	Zamość 9	VIII	M	0	0	0	0	0	0	0	0	1	1	1	1	0	0	0	0	0	0	0	0	1	1	1	1
95	Zamość 9	VIII	M	0	0	0	0	1	1	1	1	1	1	1	1	0	0	0	0	0	0	0	0	2	2	2	2
96	Zamość 9	VIII	M	0	0	0	0	1	1	1	1	1	1	1	1	0	0	0	0	1	1	1	1	3	3	3	3
97	Zamość 9	VIII	M	0	0	0	0	1	1	1	1	1	1	1	1	0	0	0	0	1	1	1	1	3	3	3	3
98	Zamość 9	VIII	K	0	0	0	0	1	1	1	1	1	1	1	1	0	0	0	0	0	0	0	0	2	2	2	2
99	Zamość 9	VIII	K	0	0	0	0	1	1	1	1	1	1	1	1	0	0	0	0	0	0	0	0	2	2	2	2
100	Zamość 9	VIII	K	0	0	0	0	1	1	1	1	1	1	1	1	0	0	0	0	0	0	0	0	2	2	2	2
101	Zamość 9	VIII	K	0	0	0	0	1	1	1	1	1	1	1	1	0	0	0	0	0	0	0	0	2	2	2	2
102	Zamość 9	VIII	K	0	0	0	0	1	1	1	1	1	1	1	1	0	0	0	0	0	0	0	0	2	2	2	2
103	Cicibór	VIII	K	0	0	0	0	0	0	0	0	1	1	1	1	0	0	0	0	0	1	0	1	1	2	1	2
104	Cicibór	VIII	M	0	0	0	0	1	1	1	1	1	1	1	1	0	0	0	0	1	1	1	1	3	3	3	3
105	Cicibór	VIII	K	0	0	0	0	1	1	1	1	1	1	1	1	0	0	0	0	0	0	0	0	2	2	2	2
106	Cicibór	VIII	K	0	0	1	1	0	0	0	0	0	0	0	0	0	0	0	0	1	1	0	1	1	1	1	2
107	Cicibór	VIII	M	0	0	0	0	1	1	1	1	1	1	1	1	1	1	1	1	1	1	1	1	4	4	4	4
108	Cicibór	VIII	M	1	1	1	1	0	0	0	0	1	1	1	1	0	0	0	0	0	0	0	0	2	2	2	2
109	Nowe Zduny	IVA	M	1	1	1	1	0	0	0	0	1	1	1	1	0	0	0	0	1	1	1	1	3	3	3	3
110	Nowe Zduny	IVA	M	0	0	0	0	1	1	1	1	1	1	1	1	0	0	0	0	1	1	1	1	3	3	3	3
111	Nowe Zduny	IVA	M	0	0	0	0	0	0	0	0	1	1	1	1	0	0	0	0	0	0	0	0	1	1	1	1
112	Nowe Zduny	IVA	M	1	1	1	1	0	0	0	0	1	1	1	1	1	1	1	1	1	1	1	1	4	4	4	4
113	Nowe Zduny	IVA	K	1	1	1	1	0	0	0	0	0	0	0	0	0	0	0	0	0	0	0	0	1	1	1	1
114	Nowe Zduny	IVA	K	0	0	0	0	0	0	0	0	1	1	1	1	0	0	0	0	0	0	0	0	1	1	1	1
115	Nowe Zduny	IVA	K	0	0	0	0	0	0	0	0	1	1	1	1	1	1	1	1	1	1	1	1	3	3	3	3
116	Nowe Zduny	IVA	K	0	0	0	0	0	0	0	0	1	1	1	1	0	0	0	0	1	1	1	1	2	2	2	2
117	Nowe Zduny	IVA	K	0	0	0	0	0	0	1	1	1	1	1	1	0	0	0	0	0	0	0	0	1	1	2	2
118	Nowe Zduny	IVA	K	0	0	0	0	0	0	0	0	1	1	1	1	1	1	1	1	0	0	0	0	2	2	2	2
119	Nowe Zduny	IVA	M	0	0	0	0	0	0	0	0	1	1	1	1	0	0	0	0	1	1	1	1	2	2	2	2
120	Nowe Zduny	IVB	M	1	1	1	1	1	1	1	1	1	1	1	1	1	1	1	1	1	1	1	1	5	5	5	5
121	Nowe Zduny	IVB	M	1	1	1	1	1	1	1	1	1	1	1	1	1	1	1	1	1	1	1	1	5	5	5	5
122	Nowe Zduny	IVB	K	1	1	1	1	1	1	1	1	1	1	1	1	0	0	0	0	0	0	0	0	3	3	3	3
123	Nowe Zduny	IVB	K	0	0	0	0	0	0	0	0	1	1	1	1	0	0	0	0	0	0	0	0	1	1	1	1
124	Nowe Zduny	IVB	K	1	1	1	1	0	0	0	0	0	0	0	0	0	0	0	0	1	1	1	1	2	2	2	2
125	Nowe Zduny	IVB	K	1	1	1	1	1	1	1	1	0	0	0	0	0	0	0	0	0	0	0	0	2	2	2	2
126	Nowe Zduny	IVB	K	1	1	1	1	1	1	1	1	1	1	1	1	0	0	0	0	0	0	0	0	3	3	3	3
127	Nowe Zduny	IVB	K	0	0	0	0	0	0	0	0	1	1	1	1	0	0	0	0	0	0	0	0	1	1	1	1
128	Nowe Zduny	IVB	K	1	1	1	1	0	0	0	0	1	1	1	1	0	0	0	0	1	1	1	1	3	3	3	3
129	Nowe Zduny	IVB	K	1	1	1	1	0	0	0	0	1	1	1	1	0	0	0	0	0	0	0	0	2	2	2	2
130	Nowe Zduny	IVB	M	1	1	1	1	0	0	0	0	1	1	1	1	0	0	0	0	1	1	1	1	3	3	3	3

## Sheet: Kicking and stopping a ball
Uderzenie piłki
Kicking and stopping a ball
No.	Place of residence	Grade	Sex	Criterion 1				Criterion 2				Criterion 3				Criterion 4				Criterion 5				Total
				Expert 1	Expert 1, one month later	Expert 2	Expert 2, one month later	Expert 1	Expert 1, one month later	Expert 2	Expert 2, one month later	Expert 1	Expert 1, one month later	Expert 2	Expert 2, one month later	Expert 1	Expert 1, one month later	Expert 2	Expert 2, one month later	Expert 1	Expert 1, one month later	Expert 2	Expert 2, one month later	Expert 1	Expert 1, one month later	Expert 2	Expert 2, one month later
1	Zamość 9	I	K (=girl)	0	0	0	0	1	1	1	1	0	0	0	0	1	1	1	1	0	0	0	0	2	2	2	2
2	Zamość 9	I	M (=boy)	1	1	1	1	1	1	1	1	1	1	1	1	1	1	1	1	0	0	0	0	4	4	4	4
3	Zamość 9	I	M	1	1	1	1	1	1	1	1	1	1	0	0	0	0	1	1	0	0	0	0	3	3	3	3
4	Zamość 9	I	M	0	0	0	1	1	1	1	1	1	1	1	1	1	1	1	1	0	0	0	0	3	3	3	4
5	Zamość 9	I	K	0	0	0	0	1	1	1	1	0	0	0	0	1	1	1	1	0	0	0	0	2	2	2	2
6	Zamość 9	I	K	1	1	1	1	1	1	1	1	1	1	1	1	0	0	0	0	0	0	0	0	3	3	3	3
7	Zamość 9	I	K	1	1	1	1	0	0	1	0	0	0	0	0	1	1	1	1	0	0	0	0	2	2	3	2
8	Zamość 9	I	K	0	0	0	0	0	0	0	0	0	0	0	0	1	1	1	1	0	0	0	0	1	1	1	1
9	Zamość 9	I	M	1	1	1	1	1	1	1	1	0	0	1	0	1	1	0	0	0	0	0	0	3	3	3	2
10	Zamość 9	I	M	1	1	1	1	1	1	1	1	1	1	1	1	0	0	0	0	1	1	1	1	4	4	4	4
11	Zamość 9	I	K	0	0	0	0	0	0	0	0	0	0	0	0	1	1	1	1	0	0	0	0	1	1	1	1
12	Zamość 9	I	K	0	0	0	0	1	1	1	1	0	0	0	0	0	0	0	0	0	0	0	0	1	1	1	1
13	Zamość 9	I	K	0	0	0	0	0	0	0	0	0	0	0	0	1	1	1	1	0	0	0	0	1	1	1	1
14	Zamość 9	I	K	0	0	0	0	0	0	0	0	1	1	1	1	1	1	1	1	1	1	1	1	3	3	3	3
15	Zamość 9	I	M	1	1	1	1	1	1	1	1	1	1	1	1	1	1	1	1	0	0	0	0	4	4	4	4
16	Kielce	II	K	1	1	1	1	0	0	0	0	1	1	0	0	1	1	1	1	0	0	0	0	3	3	2	2
17	Kielce	II	M	1	1	1	1	1	1	1	1	1	1	1	1	1	1	1	1	1	1	1	1	5	5	5	5
18	Kielce	II	M	1	1	0	0	0	1	0	0	1	0	0	0	1	1	1	1	0	1	0	0	3	4	1	1
19	Kielce	II	K	1	1	1	1	0	0	0	0	1	1	1	1	1	1	1	1	1	1	1	1	4	4	4	4
20	Kielce	II	K	1	1	1	1	0	0	0	0	1	1	1	1	0	0	0	0	1	1	1	1	3	3	3	3
21	Kielce	II	M	0	0	0	0	0	0	0	0	1	1	1	1	0	0	0	0	1	1	1	1	2	2	2	2
22	Kielce	II	M	1	1	1	1	1	1	1	1	1	1	1	1	0	0	0	0	1	1	1	1	4	4	4	4
23	Kielce	II	K	1	1	1	1	0	0	0	0	1	1	1	1	1	1	1	1	0	0	0	0	3	3	3	3
24	Kielce	II	M	1	1	1	1	1	1	1	1	0	0	0	0	1	1	1	1	1	1	0	0	4	4	3	3
25	Kielce	II	M	1	1	1	1	1	1	1	1	1	1	1	1	1	1	1	1	1	1	1	1	5	5	5	5
26	Kielce	II	K	1	1	1	1	1	1	1	1	1	1	1	1	1	1	1	1	1	1	1	1	5	5	5	5
27	Kielce	II	M	0	0	1	1	1	1	1	1	1	0	0	0	1	1	1	1	1	1	1	1	4	3	4	4
28	Kielce	II	M	0	0	0	0	1	1	1	1	1	1	1	1	0	0	0	0	1	1	1	1	3	3	3	3
29	Kielce	II	M	1	0	1	0	1	1	1	1	1	1	1	1	1	1	1	1	1	1	1	1	5	4	5	4
30	Kielce	II	M	1	1	0	0	1	1	1	1	0	0	0	0	1	1	1	1	0	0	0	0	3	3	2	2
31	Kielce	II	M	1	1	1	1	1	1	1	1	0	0	0	0	1	1	1	1	0	0	0	0	3	3	3	3
32	Kielce	III	K	0	0	1	1	1	1	0	0	1	1	0	0	1	1	1	1	0	0	0	0	3	3	2	2
33	Kielce	III	K	0	0	0	0	0	0	0	1	0	0	0	0	1	1	1	1	0	0	0	0	1	1	1	2
34	Kielce	III	M	1	1	1	1	1	1	1	1	1	1	1	1	1	1	1	1	1	1	1	1	5	5	5	5
35	Kielce	III	K	0	0	0	0	1	0	1	0	1	1	1	1	1	1	1	1	1	1	1	1	4	3	4	3
36	Kielce	III	M	1	1	1	1	0	0	0	0	1	1	1	1	1	1	1	1	1	1	1	1	4	4	4	4
37	Kielce	III	K	0	0	0	0	1	1	1	1	1	1	1	1	1	1	1	1	1	1	1	1	4	4	4	4
38	Sławacinek	IV	K	1	1	1	1	1	1	1	1	1	1	1	1	1	1	1	1	1	1	1	1	5	5	5	5
39	Sławacinek	IV	M	1	1	1	1	1	1	1	1	0	0	0	0	1	1	1	1	0	0	0	0	3	3	3	3
40	Sławacinek	IV	K	1	1	1	1	1	1	1	1	1	1	1	1	1	1	1	1	0	0	0	0	4	4	4	4
41	Sławacinek	IV	K	0	0	0	0	1	1	1	1	0	0	0	0	1	1	1	1	0	0	0	0	2	2	2	2
42	Sławacinek	IV	M	0	0	0	0	1	1	1	1	0	0	0	0	1	1	1	1	0	0	0	0	2	2	2	2
43	Sławacinek	IV	M	1	1	1	0	1	1	1	1	1	1	1	1	1	1	1	1	1	1	1	1	5	5	5	4
44	Sławacinek	IV	K	1	1	1	1	1	1	0	1	0	0	0	0	1	1	1	1	0	0	0	0	3	3	2	3
45	Sławacinek	IV	K	0	0	0	0	0	0	0	0	1	1	1	1	1	1	1	1	1	1	1	1	3	3	3	3
46	Sławacinek	IV	M	0	0	0	0	1	1	1	1	1	1	1	1	1	1	1	1	1	1	1	1	4	4	4	4
47	Sławacinek	IV	M	0	0	0	0	0	0	0	0	1	1	1	1	1	1	1	1	0	0	0	0	2	2	2	2
48	Sławacinek	IV	K	0	0	0	0	0	0	0	1	1	1	1	1	1	1	1	1	0	0	0	0	2	2	2	3
49	Sławacinek	IV	M	1	1	1	1	1	1	1	1	1	1	1	1	1	1	1	1	0	0	0	0	4	4	4	4
50	Sławacinek	IV	K	0	0	0	0	0	0	0	0	0	0	0	0	1	1	1	1	0	0	0	0	1	1	1	1
51	Sławacinek	IV	K	0	0	0	0	1	1	1	1	1	1	1	1	1	1	1	1	0	0	0	0	3	3	3	3
52	Sławacinek	IV	M	1	1	1	1	1	1	1	1	1	1	1	1	1	1	1	1	0	0	0	0	4	4	4	4
53	Sławacinek	IV	M	0	0	0	0	1	1	1	1	1	1	1	1	1	1	1	1	0	0	0	0	3	3	3	3
54	Sławacinek	IV	K	1	1	0	0	0	0	0	1	0	1	1	1	0	0	0	0	0	0	0	0	1	2	1	2
55	Sławacinek	IV	K	1	1	1	1	0	0	0	0	0	0	0	0	0	0	0	0	0	0	0	0	1	1	1	1
56	Sławacinek	IV	M	0	0	1	1	1	1	1	1	1	1	1	1	0	0	0	0	1	1	1	1	3	3	4	4
57	Sławacinek	IV	M	0	1	0	0	0	0	0	0	1	1	1	1	0	0	1	1	0	0	0	0	1	2	2	2
58	Sławacinek	IV	M	1	1	1	1	1	1	1	1	1	1	1	1	1	1	1	1	0	0	0	0	4	4	4	4
59	Sławacinek	IV	K	1	1	1	1	0	0	0	1	1	1	1	1	1	1	1	1	0	0	0	0	3	3	3	4
60	Sławacinek	IV	K	0	0	0	0	0	0	0	0	0	0	0	0	1	0	0	0	0	0	0	0	1	0	0	0
61	Sławacinek	V	M	0	0	1	1	0	0	1	1	0	0	1	1	0	0	1	1	0	0	1	1	0	0	5	5
62	Sławacinek	V	M	0	0	1	1	0	0	1	1	0	0	1	1	0	0	1	1	0	0	0	0	0	0	4	4
63	Żyrardów	Va	K	0	0	0	1	0	0	0	0	0	0	0	0	0	0	0	0	0	0	0	0	0	0	0	1
64	Żyrardów	Va	K	0	0	0	0	0	0	0	0	1	1	1	1	0	1	0	1	0	0	0	0	1	2	1	2
65	Żyrardów	Va	K	1	1	0	1	0	0	0	0	1	1	1	1	0	0	0	0	0	0	0	0	2	2	1	2
66	Żyrardów	Va	M	1	1	1	1	1	1	1	1	0	0	0	0	1	1	1	1	0	0	0	0	3	3	3	3
67	Żyrardów	Va	M	1	1	1	1	1	1	1	1	1	0	1	1	1	1	1	1	0	0	0	0	4	3	4	4
68	Żyrardów	Va	M	1	1	1	1	1	1	1	1	1	1	1	1	1	1	1	1	0	0	0	0	4	4	4	4
69	Żyrardów	Va	M	1	1	0	0	1	1	1	1	0	0	0	0	0	0	0	1	0	0	0	0	2	2	1	2
70	Żyrardów	Va	M	1	1	1	1	1	1	1	1	1	1	1	1	1	1	1	1	0	0	0	0	4	4	4	4
71	Żyrardów	Va	K	1	1	0	0	0	0	0	0	0	0	1	1	0	0	0	0	0	0	0	0	1	1	1	1
72	Żyrardów	Va	K	0	0	0	0	0	0	0	0	1	1	1	0	0	0	0	0	0	0	0	0	1	1	1	0
73	Żyrardów	Va	K	0	0	0	0	0	0	0	0	1	0	0	0	0	0	1	1	0	0	0	0	1	0	1	1
74	Cicibór	VII	K	1	1	1	1	1	1	1	1	0	0	0	0	1	1	1	1	0	0	0	0	3	3	3	3
75	Cicibór	VII	M	1	1	1	1	1	1	1	1	1	1	1	0	0	1	1	1	0	0	0	0	3	4	4	3
76	Cicibór	VII	K	1	1	1	1	1	1	1	1	1	1	1	1	1	1	1	1	0	0	0	0	4	4	4	4
77	Cicibór	VII	K	1	1	1	1	1	1	1	1	0	0	0	0	0	0	0	0	0	0	0	0	2	2	2	2
78	Cicibór	VII	K	1	1	1	1	1	1	1	1	1	1	1	1	0	0	0	0	0	0	0	0	3	3	3	3
79	Cicibór	VII	M	1	1	1	1	1	1	1	1	0	0	0	0	0	0	0	0	0	0	0	0	2	2	2	2
80	Cicibór	VII	K	1	1	1	1	1	1	1	1	1	1	1	1	1	1	1	1	1	1	1	1	5	5	5	5
81	Cicibór	VII	M	1	1	1	1	0	0	0	0	1	1	1	1	0	0	0	0	1	1	1	1	3	3	3	3
82	Cicibór	VII	M	1	1	0	0	1	0	0	0	1	1	1	1	0	0	0	0	1	1	1	0	4	3	2	1
83	Cicibór	VII	K	0	0	0	0	0	0	0	0	1	1	1	1	1	1	1	1	0	0	0	0	2	2	2	2
84	Cicibór	VII	K	0	1	0	0	1	0	0	0	0	0	0	0	0	0	0	0	0	0	0	0	1	1	0	0
85	Cicibór	VII	M	1	1	1	1	1	1	1	1	1	1	1	1	1	1	1	1	1	1	1	1	5	5	5	5
86	Cicibór	VII	M	1	1	1	1	1	1	1	1	1	1	1	1	1	1	1	1	0	0	0	0	4	4	4	4
87	Cicibór	VII	K	1	1	1	1	1	1	1	1	1	1	1	1	1	1	1	1	0	0	0	0	4	4	4	4
88	Zamość 9	VIII	K	1	1	1	1	1	1	1	1	1	1	1	1	1	1	1	1	1	1	1	1	5	5	5	5
89	Zamość 9	VIII	K	1	1	1	1	1	1	1	1	1	1	1	1	1	1	1	1	0	0	0	0	4	4	4	4
90	Zamość 9	VIII	K	1	1	1	1	0	0	0	1	0	0	0	0	1	1	1	1	0	0	0	0	2	2	2	3
91	Zamość 9	VIII	K	1	1	1	1	1	1	1	1	0	0	0	0	0	0	0	0	0	0	0	0	2	2	2	2
92	Zamość 9	VIII	K	1	1	1	1	1	1	1	1	1	1	1	1	1	1	1	1	1	1	1	0	5	5	5	4
93	Zamość 9	VIII	M	0	0	0	0	1	1	1	1	1	1	1	1	1	1	1	1	0	0	0	0	3	3	3	3
94	Zamość 9	VIII	M	1	1	0	1	1	1	1	1	1	0	1	1	1	1	1	1	1	1	1	1	5	4	4	5
95	Zamość 9	VIII	M	1	1	1	1	1	1	1	1	1	1	1	1	1	1	1	1	0	0	0	0	4	4	4	4
96	Zamość 9	VIII	M	1	1	0	0	1	1	1	1	1	1	1	1	1	1	1	1	1	1	1	1	5	5	4	4
97	Zamość 9	VIII	M	1	1	1	1	1	1	1	1	1	1	0	0	1	1	1	1	0	0	1	0	4	4	4	3
98	Zamość 9	VIII	K	0	0	0	0	0	0	0	0	1	1	1	1	1	1	1	1	0	0	0	0	2	2	2	2
99	Zamość 9	VIII	K	1	1	1	1	1	1	1	1	0	0	0	0	1	1	1	1	0	0	0	0	3	3	3	3
100	Zamość 9	VIII	K	0	0	0	0	0	0	0	0	1	1	1	1	1	1	1	1	0	0	0	0	2	2	2	2
101	Zamość 9	VIII	K	1	1	0	0	1	1	1	1	1	1	1	1	0	0	0	0	0	0	0	0	3	3	2	2
102	Zamość 9	VIII	K	0	0	0	0	0	0	0	0	1	1	1	1	0	0	0	0	0	0	0	0	1	1	1	1
103	Cicibór	VIII	K	0	0	0	0	1	1	1	1	1	1	1	1	0	0	0	0	0	0	0	0	2	2	2	2
104	Cicibór	VIII	M	1	1	1	1	1	1	1	1	1	1	1	1	1	1	1	1	1	1	1	1	5	5	5	5
105	Cicibór	VIII	K	1	1	1	1	1	1	1	1	1	1	1	0	0	0	0	0	0	0	0	0	3	3	3	2
106	Cicibór	VIII	K	1	1	1	1	1	1	1	1	0	0	0	0	0	0	0	0	0	0	0	0	2	2	2	2
107	Cicibór	VIII	M	1	1	1	1	1	1	1	1	1	1	1	1	1	1	1	1	1	1	1	1	5	5	5	5
108	Cicibór	VIII	M	1	1	1	1	1	1	1	1	1	1	1	1	1	1	1	1	0	0	0	0	4	4	4	4
109	Nowe Zduny	IVA	M	0	0	0	0	0	0	0	0	1	1	0	1	0	0	0	0	0	0	0	0	1	1	0	1
110	Nowe Zduny	IVA	M	1	0	1	0	1	1	1	1	1	1	1	1	1	1	1	1	1	1	1	1	5	4	5	4
111	Nowe Zduny	IVA	M	1	1	1	1	1	1	1	1	1	1	1	1	1	1	1	1	0	0	0	0	4	4	4	4
112	Nowe Zduny	IVA	M	1	1	1	1	1	1	1	1	1	1	1	1	1	1	1	1	0	0	0	0	4	4	4	4
113	Nowe Zduny	IVA	K	1	1	1	1	1	1	1	1	1	1	1	1	0	0	0	0	0	0	0	0	3	3	3	3
114	Nowe Zduny	IVA	K	1	1	1	1	0	0	0	0	1	1	1	1	1	1	1	1	0	0	0	1	3	3	3	4
115	Nowe Zduny	IVA	K	1	1	1	1	1	1	1	1	1	1	1	1	1	1	1	1	0	0	0	0	4	4	4	4
116	Nowe Zduny	IVA	K	1	1	1	1	0	0	0	0	0	0	0	0	1	1	1	1	0	0	0	0	2	2	2	2
117	Nowe Zduny	IVA	K	1	1	1	1	0	0	0	0	0	0	0	0	1	1	1	1	0	0	0	0	2	2	2	2
118	Nowe Zduny	IVA	K	0	0	0	0	1	1	1	1	1	1	1	1	1	1	1	1	1	1	1	1	4	4	4	4
119	Nowe Zduny	IVA	M	0	0	0	0	1	1	1	0	1	1	1	1	1	1	1	1	0	0	0	0	3	3	3	2
120	Nowe Zduny	IVB	M	0	0	0	0	1	1	1	1	1	1	1	1	1	1	1	1	0	0	0	0	3	3	3	3
121	Nowe Zduny	IVB	M	0	0	0	0	1	1	1	1	0	0	0	0	0	0	0	0	0	0	0	0	1	1	1	1
122	Nowe Zduny	IVB	K	0	0	0	0	1	1	1	1	1	1	1	1	0	0	0	0	0	0	0	0	2	2	2	2
123	Nowe Zduny	IVB	K	0	0	0	0	1	1	1	1	0	0	0	0	0	0	0	0	1	1	1	1	2	2	2	2
124	Nowe Zduny	IVB	K	0	0	0	0	0	0	0	0	1	1	1	1	0	0	0	0	0	0	0	0	1	1	1	1
125	Nowe Zduny	IVB	K	0	0	0	0	0	0	0	0	1	1	1	1	0	0	0	0	0	0	0	0	1	1	1	1
126	Nowe Zduny	IVB	K	0	0	1	1	0	0	0	0	1	1	0	0	0	0	0	0	0	0	0	0	1	1	1	1
127	Nowe Zduny	IVB	K	1	1	1	1	1	1	1	1	1	1	1	1	1	1	1	1	0	0	0	0	4	4	4	4
128	Nowe Zduny	IVB	K	0	0	0	0	0	0	0	0	1	1	1	1	0	0	0	0	0	0	0	0	1	1	1	1
129	Nowe Zduny	IVB	K	0	0	0	0	0	0	0	0	1	1	1	1	0	0	0	0	1	0	0	0	2	1	1	1
130	Nowe Zduny	IVB	M	1	1	1	1	0	0	0	0	1	1	1	1	1	1	1	1	0	0	0	1	3	3	3	4
