# Supplementary material for: The fus test: a promising tool for evaluating fundamental motor skills in children and adolescents
Source: BMC Public Health. 2023 Oct 3;23:1912. doi: 10.1186/s12889-023-16843-w (PMC10548572; doi:10.1186/s12889-023-16843-w)
Supplement: Supplementary file 5 — Supplementary Material 5 [file 12889_2023_16843_MOESM5_ESM.xlsx]

## Sheet: Hurdles
Hurdles
No.	Place of residance	Grade	Sex	Criterion 1		Criterion 2		Criterion 3		Criterion 4		Criterion 5		Total	Total, one week later
				First study	1 week later	First study	1 week later	First study	1 week later	First study	1 week later	First study	1 week later	First study	1 week later
1	Village	II	M (=boy)	1	1	1	1	1	1	0	1	1	0	4	4
2	Village	II	K (=girl)	0	1	1	1	0	0	1	1	1	1	3	4
3	Village	II	M	0	0	1	1	0	0	1	1	1	0	3	2
4	Village	II	M	1	1	0	0	0	0	1	1	0	0	2	2
5	Village	II	K	0	0	1	1	0	1	0	0	0	0	1	2
6	Village	II	M	1	1	1	1	1	1	1	1	1	1	5	5
7	Village	III	M	1	1	0	0	1	1	1	1	0	0	3	3
8	Village	III	K	1	1	0	0	1	1	0	0	1	1	3	3
9	Village	IV	M	1	1	1	1	0	0	1	1	0	0	3	3
10	Village	IV	M	1	1	0	0	0	0	0	0	0	0	1	1
11	Village	IV	M	0	0	0	0	0	0	0	0	0	0	0	0
12	Village	IV	M	1	1	1	1	0	0	1	1	1	1	4	4
13	Village	IV	K	0	0	1	1	0	0	0	0	1	1	2	2
14	Village	V	K	0	0	0	0	1	1	0	0	0	0	1	1
15	Village	V	K	1	1	1	1	0	0	1	1	1	1	4	4
16	Town	VII	K	0	0	0	0	0	0	0	0	0	0	0	0
17	Town	VII	K	0	0	0	0	0	0	0	0	0	0	0	0
18	Town	VII	M	0	0	1	1	0	0	0	0	0	0	1	1
19	Town	VII	M	1	1	0	0	0	0	1	1	0	0	2	2
20	Town	VII	M	0	0	0	0	0	0	0	0	0	0	0	0
21	Town	VII	K	0	0	0	1	0	0	1	1	0	0	1	2
22	Town	VII	M	0	0	0	0	1	1	1	1	0	0	2	2
23	Town	VII	K	1	1	1	1	0	0	0	0	0	0	2	2
24	Town	VII	M	1	1	0	0	0	1	0	0	0	0	1	2
25	Town	VII	M	0	0	1	0	0	0	1	1	0	0	2	1
26	Town	VII	K	1	1	0	0	1	1	1	1	1	1	4	4
27	Town	VII	K	0	0	0	0	0	0	0	0	0	0	0	0
28	Town	VII	K	0	0	1	0	1	1	1	1	0	0	3	2

## Sheet: Jumping rope
Jumping rope
No.	Place of residance	Grade	Sex	Criterion 1		Criterion 2		Criterion 3		Criterion 4		Criterion 5		Total	Total, one week later
				First study	1 week later	First study	1 week later	First study	1 week later	First study	1 week later	First study	1 week later	First study	1 week later
1	Village	II	M (=boy)	0	1	1	1	0	0	1	1	1	1	0	0
2	Village	II	K (=girl)	0	0	0	0	0	0	0	0	0	0	3	4
3	Village	II	M	0	0	0	0	0	0	0	1	1	1	1	2
4	Village	II	M	0	0	0	0	0	0	0	0	0	0	0	0
5	Village	II	K	0	0	1	1	1	1	1	1	1	1	4	4
6	Village	II	M	0	0	0	0	0	0	0	0	0	0	0	0
7	Village	III	M	0	0	1	1	0	0	1	1	0	1	2	3
8	Village	III	K	0	0	0	0	0	0	1	1	1	1	2	2
9	Village	IV	M	1	0	1	1	0	0	0	1	1	1	3	3
10	Village	IV	M	0	0	0	0	0	0	1	1	0	1	1	2
11	Village	IV	M	0	0	0	0	0	0	0	0	0	0	0	0
12	Village	IV	M	1	1	0	1	0	0	1	1	1	0	3	3
13	Village	IV	K	0	0	1	1	1	1	0	1	1	1	3	4
14	Village	V	K	1	1	1	1	0	0	1	0	1	1	4	3
15	Village	V	K	1	1	1	1	0	0	1	1	1	1	4	4
16	Town	VII	K	0	0	0	0	0	0	0	0	0	0	0	0
17	Town	VII	K	0	0	0	0	0	0	0	0	0	0	0	0
18	Town	VII	M	0	0	0	0	0	0	0	0	0	0	0	0
19	Town	VII	M	1	0	1	1	1	0	1	1	1	1	5	3
20	Town	VII	M	0	0	0	0	0	0	0	0	0	0	0	0
21	Town	VII	K	0	0	0	0	0	0	0	0	0	0	0	0
22	Town	VII	M	1	1	1	1	1	1	0	0	0	0	3	3
23	Town	VII	K	0	0	0	0	0	0	0	0	0	0	0	0
24	Town	VII	M	0	0	0	0	0	0	0	0	0	0	0	0
25	Town	VII	M	1	1	1	1	0	0	1	1	1	1	4	4
26	Town	VII	K	0	0	0	0	0	0	0	0	0	0	0	0
27	Town	VII	K	1	1	1	1	1	1	1	1	1	1	5	5
28	Town	VII	K	0	0	0	0	0	0	0	0	0	0	0	0

## Sheet: Forward roll
Forward roll
No.	Place of residance	Grade	Sex	Criterion 1		Criterion 2		Criterion 3		Criterion 4		Criterion 5		Total	Total, one week later
				First study	1 week later	First study	1 week later	First study	1 week later	First study	1 week later	First study	1 week later	First study	1 week later
1	Village	II	M (=boy)	1	1	1	1	0	0	0	0	1	1	3	3
2	Village	II	K (=girl)	0	0	1	1	0	0	0	0	1	1	2	2
3	Village	II	M	1	1	1	1	0	0	0	0	1	1	3	3
4	Village	II	M	0	0	0	0	0	0	0	0	0	0	0	0
5	Village	II	K	0	0	0	0	0	0	0	0	0	0	0	0
6	Village	II	M	1	1	0	1	0	0	0	0	0	0	1	2
7	Village	III	M	1	1	1	1	1	1	0	0	1	1	4	4
8	Village	III	K	1	1	1	1	1	1	1	0	0	0	4	3
9	Village	IV	M	1	1	1	1	1	1	0	0	1	1	4	4
10	Village	IV	M	0	0	1	1	0	0	1	1	1	1	3	3
11	Village	IV	M	0	0	0	1	1	1	0	0	0	0	1	2
12	Village	IV	M	1	1	1	1	0	1	1	1	1	1	4	5
13	Village	IV	K	1	1	0	0	0	0	0	0	0	0	1	1
14	Village	V	K	1	1	1	1	0	0	0	1	1	1	3	4
15	Village	V	K	1	1	1	1	0	0	0	0	1	1	3	3
16	Town	VII	K	0	0	0	0	0	0	0	0	0	0	0	0
17	Town	VII	K	0	0	0	0	0	0	0	0	0	0	0	0
18	Town	VII	M	1	1	0	0	0	0	0	0	0	0	1	1
19	Town	VII	M	0	0	0	0	0	0	1	1	0	0	1	1
20	Town	VII	M	0	0	0	0	0	0	0	0	0	0	0	0
21	Town	VII	K	1	0	1	0	1	1	0	0	1	1	4	2
22	Town	VII	M	0	0	0	0	0	0	0	0	0	0	0	0
23	Town	VII	K	0	0	0	0	0	0	0	0	0	1	0	1
24	Town	VII	M	0	0	1	1	1	1	0	0	0	0	2	2
25	Town	VII	M	0	0	0	0	1	1	0	1	0	0	1	2
26	Town	VII	K	0	0	0	0	0	0	1	1	0	0	1	1
27	Town	VII	K	0	0	0	0	0	0	0	0	0	0	0	0
28	Town	VII	K	1	1	1	1	0	0	1	1	1	1	4	4

## Sheet: Ball bouncing
Ball bouncing
No.	Place of residance	Grade	Sex	Criterion 1		Criterion 2		Criterion 3		Criterion 4		Criterion 5		Total	Total, one week later
				First study	1 week later	First study	1 week later	First study	1 week later	First study	1 week later	First study	1 week later	First study	1 week later
1	Village	II	M (=boy)	1	1	1	1	1	1	1	1	0	0	4	4
2	Village	II	K (=girl)	1	1	1	1	1	1	0	0	1	1	4	4
3	Village	II	M	1	1	1	1	0	0	1	1	0	0	3	3
4	Village	II	M	1	1	0	0	0	0	0	0	0	0	1	1
5	Village	II	K	1	1	0	0	1	1	0	0	0	0	2	2
6	Village	II	M	1	1	1	1	0	1	1	1	0	0	3	4
7	Village	III	M	1	1	1	1	1	1	1	0	0	1	4	4
8	Village	III	K	0	0	1	1	0	0	1	1	0	0	2	2
9	Village	IV	M	1	1	1	1	1	1	0	1	1	0	4	4
10	Village	IV	M	1	1	1	1	0	0	1	1	1	1	4	4
11	Village	IV	M	0	0	1	1	0	0	0	0	1	1	2	2
12	Village	IV	M	1	1	1	1	0	1	1	1	1	1	4	5
13	Village	IV	K	1	1	0	0	0	0	0	1	0	0	1	2
14	Village	V	K	1	1	1	1	1	1	1	0	0	1	4	4
15	Village	V	K	1	1	1	1	0	0	0	1	1	1	3	4
16	Town	VII	K	1	1	0	0	0	0	0	0	0	0	1	1
17	Town	VII	K	1	1	1	1	0	0	0	0	0	0	2	2
18	Town	VII	M	1	1	1	1	1	1	0	0	1	1	4	4
19	Town	VII	M	1	1	0	0	0	0	0	0	0	0	1	1
20	Town	VII	M	1	1	0	0	1	1	1	1	0	0	3	3
21	Town	VII	K	1	1	0	0	1	1	1	1	0	1	3	4
22	Town	VII	M	1	1	1	1	0	0	0	0	0	0	2	2
23	Town	VII	K	0	0	1	0	0	0	0	0	0	0	1	0
24	Town	VII	M	0	0	0	0	1	1	1	1	0	0	2	2
25	Town	VII	M	1	1	1	0	1	1	1	1	0	0	4	3
26	Town	VII	K	0	0	0	0	0	0	0	0	1	1	1	1
27	Town	VII	K	1	0	1	1	0	0	1	1	1	1	4	3
28	Town	VII	K	0	0	0	0	1	1	1	1	0	0	2	2

## Sheet: Throwing and catching
Throwing and catching
No.	Place of residance	Grade	Sex	Criterion 1		Criterion 2		Criterion 3		Criterion 4		Criterion 5		Total	Total, one week later
				First study	1 week later	First study	1 week later	First study	1 week later	First study	1 week later	First study	1 week later	First study	1 week later
1	Village	II	M (=boy)	1	1	1	1	1	1	1	1	1	1	5	5
2	Village	II	K (=girl)	1	1	1	1	1	1	1	0	1	1	5	4
3	Village	II	M	1	1	1	1	1	1	1	1	0	0	4	4
4	Village	II	M	0	0	0	0	1	1	1	1	0	0	2	2
5	Village	II	K	0	0	1	1	0	0	1	1	0	0	2	2
6	Village	II	M	1	1	1	1	1	1	1	1	1	0	5	4
7	Village	III	M	1	1	1	1	0	0	1	1	1	1	4	4
8	Village	III	K	0	0	0	0	1	1	0	0	0	0	1	1
9	Village	IV	M	1	1	1	1	1	1	0	0	1	1	4	4
10	Village	IV	M	0	0	1	1	1	1	1	1	1	1	4	4
11	Village	IV	M	0	0	0	0	1	1	1	1	0	0	2	2
12	Village	IV	M	1	1	1	1	1	1	0	0	0	0	3	3
13	Village	IV	K	0	0	1	1	1	1	0	0	0	0	2	2
14	Village	V	K	1	1	1	1	1	1	1	1	0	0	4	4
15	Village	V	K	1	1	1	1	1	1	1	1	0	0	4	4
16	Town	VII	K	0	0	0	0	0	0	0	0	0	0	0	0
17	Town	VII	K	1	1	1	1	1	1	0	1	0	0	3	4
18	Town	VII	M	0	0	1	1	1	1	1	1	1	1	4	4
19	Town	VII	M	0	0	0	0	1	1	1	1	0	0	2	2
20	Town	VII	M	0	0	0	0	0	0	0	0	0	0	0	0
21	Town	VII	K	0	0	1	1	0	0	1	1	0	0	2	2
22	Town	VII	M	0	0	1	1	1	1	0	1	1	0	3	3
23	Town	VII	K	1	1	1	1	1	1	1	1	1	1	5	5
24	Town	VII	M	0	0	0	0	1	1	0	0	1	0	2	1
25	Town	VII	M	1	1	0	1	1	1	0	0	1	1	3	4
26	Town	VII	K	0	1	1	1	1	1	0	1	0	0	2	4
27	Town	VII	K	1	1	1	1	0	1	1	1	1	1	4	5
28	Town	VII	K	0	0	0	0	1	1	0	0	0	0	1	1

## Sheet: Kicking and stopping a ball
Kicking and stopping a ball
No.	Place of residance	Grade	Sex	Criterion 1		Criterion 2		Criterion 3		Criterion 4		Criterion 5		Total	Total, one week later
				First study	1 week later	First study	1 week later	First study	1 week later	First study	1 week later	First study	1 week later	First study	1 week later
1	Village	II	M (=boy)	1	1	1	1	0	0	1	1	0	0	3	3
2	Village	II	K (=girl)	0	0	0	0	1	1	1	1	0	0	2	2
3	Village	II	M	1	1	1	1	1	1	1	1	1	1	5	5
4	Village	II	M	0	0	0	0	1	1	1	1	0	0	2	2
5	Village	II	K	0	0	1	1	0	0	0	1	0	0	1	2
6	Village	II	M	1	1	1	1	1	1	0	0	0	0	3	3
7	Village	III	M	1	1	1	1	0	1	1	1	0	0	3	4
8	Village	III	K	0	0	0	0	1	1	1	1	0	0	2	2
9	Village	IV	M	1	1	1	1	1	1	0	0	0	0	3	3
10	Village	IV	M	1	1	0	0	0	1	1	1	0	0	2	3
11	Village	IV	M	1	1	0	0	0	0	1	1	0	0	2	2
12	Village	IV	M	1	1	1	1	1	1	1	0	0	1	4	4
13	Village	IV	K	1	1	1	1	0	0	0	0	1	1	3	3
14	Village	V	K	1	1	0	0	0	0	0	0	0	0	1	1
15	Village	V	K	1	1	1	1	0	0	0	0	0	0	2	2
16	Town	VII	K	1	1	1	1	1	1	0	0	1	1	4	4
17	Town	VII	K	1	1	1	1	1	1	0	0	0	0	3	3
18	Town	VII	M	0	0	1	1	0	0	1	1	1	1	3	3
19	Town	VII	M	0	0	0	0	1	1	1	1	0	0	2	2
20	Town	VII	M	1	1	0	0	1	1	1	1	0	0	3	3
21	Town	VII	K	1	1	1	1	0	0	1	1	1	1	4	4
22	Town	VII	M	0	0	0	0	1	1	0	0	0	0	1	1
23	Town	VII	K	1	1	1	1	1	1	0	0	1	1	4	4
24	Town	VII	M	0	0	1	1	0	0	1	1	1	1	3	3
25	Town	VII	M	1	1	0	0	1	1	0	0	0	0	2	2
26	Town	VII	K	0	0	0	0	0	0	0	0	0	0	0	0
27	Town	VII	K	1	0	0	0	1	1	1	1	1	1	4	3
28	Town	VII	K	0	0	1	0	0	0	1	1	0	0	2	1
